# Supplementary material for: Evaluation of Two Major Rhodiola Species and the Systemic Changing Characteristics of Metabolites of Rhodiola crenulata in Different Altitudes by Chemical Methods Combined with UPLC-QqQ-MS-Based Metabolomics
Source: Molecules. 2020 Sep 5;25(18):4062. doi: 10.3390/molecules25184062 (PMC7570721; doi:10.3390/molecules25184062)
Supplement: Supplementary file 1 [file molecules-25-04062-s001.zip]

Archive with 5 entries (4 files):
- molecules-910473-SM/
- molecules-910473-SM/Figure S1.docx
- molecules-910473-SM/Table S1.xlsx
- molecules-910473-SM/Table S2.xlsx
- molecules-910473-SM/Table S3.xlsx
