# Supplementary material for: Evaluation of Two Major Rhodiola Species and the Systemic Changing Characteristics of Metabolites of Rhodiola crenulata in Different Altitudes by Chemical Methods Combined with UPLC-QqQ-MS-Based Metabolomics
Source: Molecules. 2020 Sep 5;25(18):4062. doi: 10.3390/molecules25184062 (PMC7570721; doi:10.3390/molecules25184062)
Supplement: Supplementary file 1 [file molecules-25-04062-s001.zip › molecules-910473-SM/Table S1.xlsx]

## Sheet: Table S1
Table S1: List of identified metabolites between quality control, SJL and SN
Number	Index	Compounds	Class	Q1 (Da)	Q3 (Da)	Rt (min)	Molecular Weight (Da)	Ionization model	mix01	mix02	mix03	SJL_1	SJL_2	SJL_3	SN_1	SN_2	SN_3
1	GQ512002	isorhamnetin-O-rutinoside	Flavonoids	623.1	315.02	4.45	624.14	[M-H]-	75600	89300	80900	47300	37800	257000	97400	100000	193000
2	GQ512005	Kaempferol-3-O-glucoside-7-O-rhamnoside	Flavonoids	595.16	287.05	4.42	594.132	[M+H]+	16600000	17400000	16500000	6560000	4300000	22600000	27700000	20600000	25900000
3	GQ512006	Quercetin-3-O-glucoside-7-O-rhamnoside	Flavonoids	611.16	303.05	4.13	610.126	[M+H]+	19000000	20200000	17500000	25000000	5650000	43700000	11100000	11100000	17700000
4	Xmhp003811	herbacetin 3-O-β-D-glucopyranosyl-7-O-α-L-rhamnopyranoside	Flavonoids	611.16	145.05	4.12	610.153	[M+H]+	7630000	7060000	7770000	4220000	3300000	15000000	6900000	5930000	9950000
5	Xmhp004003	Herbacetin 7-rhamnoside	Flavonoids	449.11	169.01	4.4	448.1	[M+H]+	5210000	5660000	6060000	3430000	2790000	9810000	7180000	5890000	10100000
6	Xmhp004074	Herbacetin-8-arabinoside	Flavonoids	435.09	198.13	4.44	434.084	[M+H]+	10400000	11200000	11900000	28600	21200	5950	27100000	24300000	45700000
7	mws0034	Epigallocatechin gallate	Flavonoids	457.2	125.02	3.83	458.068	[M-H]-	5740000	5420000	5990000	69600	35000	66800	6290000	10700000	4000000
8	mws0042	(-)-Epigallocatechin	Flavonoids	305	219.07	3.02	306.061	[M-H]-	2730000	2630000	2740000	729000	2920000	4890000	1210000	2800000	729000
9	mws0043	Nobiletin	Flavonoids	403.13	327.09	5.95	402.113	[M+H]+	2720	3690	2640	3720	4380	4030	1160	1170	857
10	mws0045	Quercitrin	Flavonoids	449.1	129.05	4.81	448.082	[M+H]+	138000	133000	130000	1940	3080	982	273000	237000	402000
11	mws0054	Catechin	Flavonoids	289.08	203.07	3.52	290.067	[M-H]-	293000	294000	320000	488000	418000	582000	187000	211000	116000
12	mws0055	Tangeretin	Flavonoids	373.12	325.07	6.83	372.105	[M+H]+	2980	2750	2210	3580	5920	3910	1020	1300	1520
13	mws0058	Diosmetin	Flavonoids	299.06	256.04	6.1	300.053	[M-H]-	10500	9340	9650	106000	35700	19900	4960	4250	4790
14	mws0059	Rutin	Flavonoids	609.1	301.04	4.23	610.126	[M-H]-	671000	725000	722000	13000	31300	229000	1730000	1730000	3250000
15	mws0066	Isorhamnetin	Flavonoids	315.06	243.03	6.11	316.047	[M-H]-	43400	44500	49500	12700	9210	14000	68700	60800	109000
16	mws0071	Apigenin 4-O-rhamnoside	Flavonoids	415.1	252.9	5.22	416.093	[M-H]-	5670	5290	7700	3270	3450	1730	19700	10400	10400
17	mws0089	Kaempferol 7-O-glucoside	Flavonoids	447.09	285.04	4.62	448.082	[M-H]-	1100000	1060000	956000	618000	148000	613000	1550000	1750000	2130000
18	mws0091	Isoquercitrin	Flavonoids	463.09	271.03	4.51	464.076	[M-H]-	759000	824000	857000	197000	1500000	266000	2340000	1240000	1330000
19	mws0351	(-)-Gallocatechin gallate, GCG	Flavonoids	457.08	125.03	3.85	458.068	[M-H]-	6310000	5970000	6540000	80000	37900	72800	8010000	12000000	5040000
20	mws0355	(-)-catechin gallate	Flavonoids	441.3	289.08	4.2	442.073	[M-H]-	1370000	1360000	1480000	1610000	1370000	1710000	1470000	1090000	758000
21	mws0463	Hesperetin	Flavonoids	301.08	151	6.07	302.067	[M-H]-	1610000	2410000	1700000	663000	383000	712000	4250000	3330000	5090000
22	mws0744	Dihydromyricetin	Flavonoids	319.05	125.02	4.01	320.041	[M-H]-	317000	350000	320000	119000	565000	290000	353000	334000	460000
23	mws0855	Gossypetin (3,3',4',5,7,8-Hexahydroxyflavone)	Flavonoids	317.03	167	5.12	318.027	[M-H]-	88600	78200	82600	198000	124000	107000	40500	60600	92000
24	mws0913	Trifolin(kaempferol-3-O-galactoside)	Flavonoids	447	255.03	4.5	448.082	[M-H]-	297000	265000	285000	95800	29800	92800	497000	533000	787000
25	mws0914	Pinobanksin	Flavonoids	271	119.05	6.02	272.058	[M-H]-	4070000	4040000	4010000	5830000	2690000	4220000	4080000	4740000	4090000
26	mws0919	Kaempferin(Kaempferol 3-rhamnoside)	Flavonoids	431	284.04	5.02	432.088	[M-H]-	5280000	5190000	5710000	14800	16000	15600	9880000	6550000	8790000
27	mws0920	Tricetin	Flavonoids	301	191.04	4.97	302.033	[M-H]-	38900	41000	41600	9	9	9	86200	77000	142000
28	pmf0374	Isorhamnetin 3-O-glucoside	Flavonoids	477.1	314	4.76	478.091	[M-H]-	35200	32600	27300	22400	34600	16500	44000	31000	41200
29	mws0988	Rhamnetin (7-O-Methxyl Quercetin)	Flavonoids	315	223.04	6.87	316.047	[M-H]-	6360	8050	9020	3680	2700	5570	5100	4940	5690
30	mws1048	Cyanidin 3-O-galactoside	Flavonoids	449.1	286.8	3.17	448.082	[M+H]+	2510000	2490000	2650000	769000	44500	12800	4000000	3340000	4890000
31	mws1068	Kaempferol	Flavonoids	285.05	229.05	6.05	286.038	[M-H]-	20000000	22800000	21900000	5630000	4930000	9970000	29100000	23700000	33200000
32	mws1073	Apigenin 6,8-C-diglucoside	Flavonoids	595.2	325.07	3.63	594.132	[M+H]+	45700	48500	28900	22600	31300	105000	35700	24100	21400
33	mws1094	Dihydrokaempferol	Flavonoids	287.06	125.03	5.15	288.053	[M-H]-	2520000	2540000	2610000	1580000	526000	1530000	2340000	3250000	6100000
34	mws1140	4,2',4',6'-Tetrahydroxychalcone	Flavonoids	271.07	227.07	6.1	272.058	[M-H]-	1170000	1190000	1220000	1550000	1070000	1610000	855000	871000	887000
35	mws1290	Tiliroside	Flavonoids	593.14	447.1	5.4	594.114	[M-H]-	359000	336000	373000	2130	31400	84300	492000	420000	764000
36	mws1326	herbacetin	Flavonoids	301.04	255.03	5.63	302.033	[M-H]-	511000	454000	651000	204000	69500	154000	353000	357000	589000
37	mws1329	Quercetin 7-O-glucoside	Flavonoids	463.09	271	4.51	464.076	[M-H]-	1010000	1010000	1150000	317000	1950000	310000	2580000	1390000	1550000
38	mws1360	Engeletin	Flavonoids	433.12	152	4.82	434.102	[M-H]-	37100	43500	35800	9	9	9	64500	61200	114000
39	GQ512001	quercetin-O-rutinoside-hexose	Flavonoids	771.13	463.05	3.13	772.17	[M-H]-	421000	430000	325000	64600	128000	420000	484000	373000	622000
40	mws1397	(-)-Epicatechin gallate	Flavonoids	441.3	125.03	4.35	442.073	[M-H]-	23200000	23000000	23200000	25800000	21300000	25900000	20800000	16200000	11900000
41	mws2209	Astragalin(Kaempferol 3-β-D-glucopyranoside)	Flavonoids	447.1	255.03	4.71	448.082	[M-H]-	327000	289000	378000	99100	28400	98800	574000	604000	834000
42	mws2210	Peonidin 3-O-glucoside chloride	Flavonoids	463.12	301.1	3.37	498.072	[M-Cl]+	714000	382000	461000	890000	88100	792000	594000	619000	1090000
43	mws2220	Gallocatechin 3-O-gallate	Flavonoids	457.08	305	4	458.068	[M-H]-	3390000	3350000	3100000	405000	131000	82500	4410000	6620000	2320000
44	mws2221	Catechin gallate, CG	Flavonoids	441.08	289.07	4.44	442.073	[M-H]-	1400000	1240000	1300000	1340000	1190000	1470000	1340000	979000	713000
45	mws2627	tamarixetin (4'-O-Methyl Quercetin)	Flavonoids	317.07	285.04	6.85	316.047	[M+H]+	78500	81700	82000	31200	12200	31300	101000	91200	161000
46	pmb0550	Cyanidin 3-O-glucoside (Kuromanin)	Flavonoids	449.1	287.3	3.11	449.089	Protonated	1620000	2450000	3240000	9	9	9	2330000	2880000	4470000
47	pmb0588	Luteolin 3',7-di-O-glucoside	Flavonoids	611.1	287.05	3.92	610.126	[M+H]+	539000	561000	576000	64300	28300	228000	732000	633000	1050000
48	pmb0639	8-C-hexosyl-apigenin O-hexosyl-O-hexoside	Flavonoids	757.2	449.11	3.57	756.175	[M+H]+	3560000	4130000	4330000	225000	249000	1280000	6160000	5580000	10100000
49	pmb0665	Luteolin 8-C-hexosyl-O-hexoside	Flavonoids	611.2	447.11	4.23	610.126	[M+H]+	3500000	3420000	3750000	242000	180000	1270000	4950000	4280000	7310000
50	pmb0691	Luteolin C-hexosyl-O-rhamnoside O-hexoside	Flavonoids	757.1	383.07	3.62	756.175	[M+H]+	12900	15000	14000	3830	3610	1940	16700	13800	23600
51	pmb0706	Quercetin 5-O-malonylhexosyl-hexoside	Flavonoids	713.1	303.05	3.35	712.118	[M+H]+	3770	9060	6500	8540	4250	5070	4130	5120	2150
52	pmb0736	Tricin 7-O-hexoside	Flavonoids	493.1	331	4.72	492.105	[M+H]+	42000	43500	41900	22900	126000	59500	20900	19000	27500
53	pmb2999	Chrysoeriol 5-O-hexoside	Flavonoids	461.1	341.07	4.32	462.096	[M-H]-	34900	30300	28400	9	5040	6040	55900	45000	57100
54	pmb3006	Apigenin 7-O-glucoside (Cosmosiin)	Flavonoids	431.1	268.04	4.64	432.088	[M-H]-	20000	17100	22100	9	9	9	21200	35100	79300
55	pmb3023	Eriodictyol C-hexoside	Flavonoids	449.1	311.06	3.86	450.096	[M-H]-	19300	20700	18900	6670	18400	22400	25100	20100	29000
56	pmb3024	Luteolin C-hexoside	Flavonoids	447.1	207.14	3.93	448.082	[M-H]-	10400	12600	13500	5370	4290	6480	37000	36500	38100
57	pmb3041	Tricin O-saccharic acid	Flavonoids	521.1	359.15	4.21	522.08	[M-H]-	142000	132000	187000	62000	237000	246000	225000	151000	205000
58	pmb3894	Di-O-methylquercetin	Flavonoids	329.1	271.03	6.06	330.061	[M-H]-	3210	3040	3540	3010	3940	3770	4520	6270	5590
59	pme0001	Hesperetin 7-O-neohesperidoside (Neohesperidin)	Flavonoids	609.2	301.07	4.51	610.16	[M-H]-	4290000	4660000	5190000	29300	18900	24300	12100000	10000000	16100000
60	pme0088	Luteolin	Flavonoids	285	217.05	5.5	286.038	[M-H]-	521000	585000	567000	1470000	648000	196000	96300	116000	183000
61	pme0321	Kaempferol 7-O-rhamnoside	Flavonoids	431.11	285.04	5.27	432.088	[M-H]-	1370000	1360000	1450000	4330	2890	3600	2330000	1670000	2420000
62	pme0369	Kaempferol 3-O-rutinoside (Nicotiflorin)	Flavonoids	593.16	285	4.36	594.132	[M-H]-	2560000	2710000	2690000	1490	3120	4910	5820000	5280000	9820000
63	pme0376	Naringenin	Flavonoids	271.07	119.05	6.01	272.058	[M-H]-	4260000	4090000	4430000	6040000	3000000	4400000	4160000	4900000	4120000
64	pme0460	L-Epicatechin	Flavonoids	291	123.05	3.82	290.067	[M+H]+	18300000	18400000	19000000	28300000	12900000	15400000	16000000	20400000	10500000
65	pme1397	Pelargonidin	Flavonoids	271	215.07	4.27	271.051	[M]+	6170	9690	4850	9980	4030	21700	1700	3840	4900
66	pme1540	Isorhamnetin 3-O-neohesperidoside	Flavonoids	625.17	479.12	4.05	624.14	[M+H]+	11900	10900	12900	2870	40300	6370	11400	6640	7170
67	pme1598	Hesperetin 5-O-glucoside	Flavonoids	463.13	257.08	4.34	464.111	[M-H]-	8130	10900	10400	14700	30300	17200	38800	20700	23300
68	pme1605	Kaempferol 3-O-robinobioside	Flavonoids	593.16	285.04	4.28	594.132	[M-H]-	1700000	2110000	2310000	1670	731	6100	4150000	3640000	6610000
69	pme2493	Kaempferol 3,7-dirhamnoside (Kaempferitrin)	Flavonoids	579.2	433.11	4.36	578.137	[M+H]+	23100	13300	17900	9	9	9	31100	31600	62000
70	pme2954	Quercetin	Flavonoids	303.04	229.05	5.62	302.033	[M+H]+	2140000	2030000	2090000	757000	195000	572000	3240000	3440000	6150000
71	pme3211	Quercetin 3-O-glucoside	Flavonoids	463	271.03	4.31	464.076	[M-H]-	884000	797000	838000	254000	1630000	244000	2660000	1370000	1400000
72	pme3475	Butin	Flavonoids	273.07	119.05	6.11	272.058	[M+H]+	149000	139000	142000	176000	73100	129000	160000	211000	181000
73	pme2459	Luteolin 7-O-glucoside	Flavonoids	447.1	285.04	4.42	448.082	[M-H]-	589000	487000	537000	267000	67300	254000	673000	850000	1190000
74	pmn001583	Bioquercetin	Flavonoids	609.1	300.03	4.15	610.126	[M-H]-	3530000	3440000	3490000	1860	9	9	7970000	6550000	11300000
75	pmf0371	Pedalitin	Flavonoids	315.05	136.09	5.2	316.047	[M-H]-	8190	7870	10000	9	9	2410	13800	12300	23200
76	pmp000116	Apigenin‐8‐C‐glucoside	Flavonoids	433.1	397.09	4.4	432.088	[M+H]+	22800	28900	24900	30200	8360	17300	59900	39200	50400
77	pmp000362	Glisoflavone	Flavonoids	369.13	301.07	6.91	368.11	[M+H]+	14000	15200	12200	4210	10800	14500	15600	26300	8450
78	pmp000411	genistein 8-C-apiosyl(1→6)glucoside	Flavonoids	565.15	313.07	4.1	564.123	[M+H]+	4340	8410	6670	1920	4860	4240	16700	13700	20600
79	pmp000415	3'-methoxydaidzin	Flavonoids	447.12	85.02	5.92	446.102	[M+H]+	13800	12100	13100	5570	17100	21500	10700	8280	8750
80	pmp000571	Apigenin	Flavonoids	271.06	119.05	6.08	270.044	[M+H]+	47000	56100	54700	15600	14300	23700	100000	97400	174000
81	pmp000576	Anthocyanin 3-O-beta-D-glucoside	Flavonoids	449.11	287.06	4.42	449.089	Protonated	13000000	11500000	14100000	11200000	2090000	6250000	14200000	18100000	24600000
82	pmp000579	Diosmetin-7-O-β-D-glucopyranoside	Flavonoids	463.12	301.07	4.98	462.096	[M+H]+	316000	295000	371000	811000	668000	207000	137000	108000	159000
83	pmp000593	Luteolin-7-O-rutinoside	Flavonoids	595.16	287.05	4.35	594.132	[M+H]+	5280000	5680000	5200000	1690000	1130000	5390000	7950000	6270000	8700000
84	pmp000595	Luteolin 7,3'-di-O-glucuronide	Flavonoids	639.16	287.05	3.87	638.126	[M+H]+	604000	719000	828000	72500	35200	281000	924000	836000	1440000
85	pmp000596	Quercetin-3,7-O-diglucoside	Flavonoids	627.15	303.05	3.36	626.12	[M+H]+	419000	454000	499000	449000	84800	882000	458000	609000	1300000
86	pmp000985	Hexandraside E	Flavonoids	679.22	355.12	5.23	678.184	[M+H]+	5260	7710	7810	4130	1390	4880	18800	13700	21000
87	pmp001079	lonicerin	Flavonoids	595.16	287.05	4.27	594.132	[M+H]+	17400000	20700000	19500000	6310000	3900000	19100000	28100000	22500000	30100000
88	pmp001107	Kaempferol 3-O-rutinoside 7-O-glucoside	Flavonoids	757.22	577.16	3.66	756.175	[M+H]+	4330	4730	4580	1160	2750	1030	8970	7230	6850
89	pmp001309	6-Hydroxykaempferol-7-O-glucoside	Flavonoids	465.1	303.1	4.23	464.076	[M+H]+	9440000	8840000	8190000	9450000	8710000	4140000	7000000	11100000	10900000
90	pmp001310	6-Hydroxykaempferol-3,6-O-Diglucoside	Flavonoids	627.2	303.05	3.86	626.12	[M+H]+	4110000	4040000	4630000	1750000	1890000	1510000	5970000	5770000	8210000
91	pmp001311	6-Hydroxykaempferol-7,6-O-Diglucoside	Flavonoids	627.2	303.05	3.3	626.12	[M+H]+	1110000	1100000	1100000	2240000	354000	4810000	686000	906000	1700000
92	pmp001312	6-Hydroxykaempferol-3,7,6-O-triglycoside	Flavonoids	789.2	465.1	3.15	788.164	[M+H]+	511000	540000	479000	101000	50100	215000	697000	599000	1010000
93	pmp001314	6-Hydroxykaempferol-3-O-rutinoside-6-O-glucoside	Flavonoids	773.2	465.1	3.66	772.17	[M+H]+	11700000	12100000	10400000	9	9	9	18300000	14500000	23400000
94	mws0024	Gallic acid	Gallic acid and derivatives	169.02	124.02	2.2	170.015	[M-H]-	8750000	9900000	9410000	11600000	10300000	9510000	7510000	8150000	7490000
95	pme0309	Methyl gallate	Gallic acid and derivatives	183.04	140.01	3.67	184.029	[M-H]-	2490000	2400000	2300000	4130000	1670000	1320000	1080000	2090000	756000
96	pme0309	Ethyl gallate	Gallic acid and derivatives	197.05	169.01	4.2	198.044	[M-H]-	1260000	1220000	1260000	158000	73700	135000	3090000	2490000	4190000
97	pmn001514	Digallic Acid	Gallic acid and derivatives	321	125.03	3.4	322.021	[M-H]-	18000000	17900000	19200000	68000000	15300000	11400000	4000000	6210000	4500000
98	pmn001515	3-Galloylshikimic acid	Gallic acid and derivatives	325.1	125.02	2.64	326.05	[M-H]-	16100000	17400000	17500000	33200000	10100000	3430000	9660000	18700000	18700000
99	pmn001516	5-Galloylshikimic acid	Gallic acid and derivatives	325.1	125.02	2.6	326.05	[M-H]-	12500000	12300000	12900000	25400000	6990000	2560000	6130000	13200000	10800000
100	pmn001518	1-O-Galloyl-beta-D-glucose	Gallic acid and derivatives	331.1	211.03	2.06	332.059	[M-H]-	4720000	4050000	4470000	4710000	5910000	10200000	3110000	2380000	2960000
101	pmn001519	Galloyl Methyl gallate	Gallic acid and derivatives	335	168.01	4.65	336.036	[M-H]-	665000	685000	754000	2230000	504000	200000	167000	181000	150000
102	pmn001523	1,3-trigallic acid	Gallic acid and derivatives	473	169.02	4.07	474.028	[M-H]-	795000	702000	773000	190000	684000	333000	2010000	1300000	1620000
103	pmn001524	1,4-trigallic acid	Gallic acid and derivatives	473	169.02	3.95	474.028	[M-H]-	664000	579000	669000	137000	637000	296000	1590000	1100000	1470000
104	pmn001525	3,5-Di-O-galloylshikimic acid	Gallic acid and derivatives	477.1	169.02	3.56	478.125	[M-H]-	5060000	4830000	5310000	1550000	2690000	713000	6640000	8200000	8340000
105	pmn001526	1,6-bis-O-galloyl-beta-D-glucose	Gallic acid and derivatives	483.08	169.01	2.9	484.065	[M-H]-	21900000	27600000	22300000	28500000	21600000	18200000	18300000	26200000	13400000
106	pmn001527	di-O-galloyl Methyl gallate	Gallic acid and derivatives	487.1	183.04	5.15	488.163	[M-H]-	22300	22100	19800	82600	8450	1790	8460	7230	10300
107	pmn001529	3,4,5-tri-O-Galloylshikimic acid	Gallic acid and derivatives	629.1	325.06	4	630.063	[M-H]-	11900	18000	15200	27700	9100	3660	27100	36500	47800
108	pmn001530	2,4,6-tri-O-galloyl-alpha-D-glucose	Gallic acid and derivatives	635.1	331.07	3.69	636.071	[M-H]-	6960000	6160000	6410000	7560000	3980000	9360000	1530000	5210000	771000
109	pmn001531	2,4,6-tri-O-galloyl-beta-D-glucose	Gallic acid and derivatives	635.1	331.07	3.53	636.071	[M-H]-	6640000	6520000	6810000	7640000	4280000	8690000	1560000	5570000	785000
110	pmn001534	1,2,3,6-Tetragalloyl glucose	Gallic acid and derivatives	787.1	617.08	3.98	788.078	[M-H]-	5760000	6530000	5860000	7000000	5400000	5950000	6330000	5760000	5570000
111	pmn001535	1,3,4,6-tetra-O-galloyl-beta-D-glucose	Gallic acid and derivatives	787.1	617.08	3.88	788.078	[M-H]-	9700000	11000000	10900000	22900000	14200000	18000000	2290000	5690000	1160000
112	pmn001538	1,2,3,4,6-penta-O-galloyl-beta-D-glucose	Gallic acid and derivatives	939.1	769.09	4.29	940.084	[M-H]-	2480000	2570000	2160000	3690000	2130000	2320000	683000	1450000	415000
113	pmn001539	3-O-digalloyl-1,2,4,6-tetra-O-galloyl-beta-D-glucose	Gallic acid and derivatives	1091.1	787.1	4.4	1092.09	[M-H]-	250000	181000	167000	385000	35700	37600	28800	86000	54400
114	pmn001540	2-O-digalloyl-1,3,4,6-tetra-O-galloyl-beta-D-glucose	Gallic acid and derivatives	1091.1	787.1	4.43	1092.09	[M-H]-	160000	209000	176000	720000	9	9	17700	71400	34900
115	pmn001541	4-O-digalloyl-1,2,3,6-tetra-O-galloyl-beta-D-glucose	Gallic acid and derivatives	1091.1	787.1	4.45	1092.09	[M-H]-	238000	161000	206000	189000	40800	41400	26800	90400	58800
116	pmn001542	2,3-bis-O-digalloyl-1,4,6-tri-O-galloyl-beta-D-glucose	Gallic acid and derivatives	1243.1	939.12	4.6	1244.1	[M-H]-	290000	197000	193000	1130000	167000	125000	25100	37500	29800
117	pmn001543	3-O-trigalloyl-1,2,4,6-tetra-O-galloyl-beta-D-glucose	Gallic acid and derivatives	1243.1	939.12	4.62	1244.1	[M-H]-	309000	220000	208000	924000	183000	122000	24700	39500	25100
118	pmn001544	3,4-bis-O-digalloyl-1,2,6-tri-O-galloyl-beta-D-glucose	Gallic acid and derivatives	1243.1	939.12	4.6	1244.1	[M-H]-	264000	220000	182000	810000	174000	135000	25100	31900	23200
119	pmn001545	2,4-bis-O-digalloyl-1,3,6-tri-O-galloyl-beta-D-glucose	Gallic acid and derivatives	1243.1	939.12	4.63	1244.1	[M-H]-	289000	236000	157000	942000	165000	119000	24700	29300	22100
120	pmn001629	digalloylglucose	Gallic acid and derivatives	483.1	271.05	2.86	484.065	[M-H]-	4030000	4520000	4520000	6720000	4770000	4900000	5780000	4100000	4950000
121	pmn001632	tetragalloylglucose	Gallic acid and derivatives	787.1	635.09	4.15	788.078	[M-H]-	1110000	1220000	1460000	1230000	1460000	1790000	1200000	1270000	797000
122	pmn001622	HHDP-galloylglucose	Gallic acid and derivatives	633.1	301	3.57	634.057	[M-H]-	60900	50100	55900	52700	38300	90300	16800	27700	9410
123	pmn001627	glucogallin	Gallic acid and derivatives	331.1	211.03	1.35	332.059	[M-H]-	28000000	23000000	28700000	22600000	39100000	51000000	16300000	13600000	16400000
124	pmp000260	6-O-galloyl-β-D-glucopyranoside	Gallic acid and derivatives	333.08	153.02	2.34	332.059	[M+H]+	8930000	10000000	8760000	15700000	9280000	13500000	7590000	5750000	6850000
125	pmp000261	methyl 6-O-galloyl-β-D-glucopyranoside	Gallic acid and derivatives	347.1	153.02	2.94	346.073	[M+H]+	50600	43800	51100	76900	90400	114000	42000	26200	30000
126	pme2246	Ellagic acid	Gallic acid and derivatives	301	157.03	4.28	301.998	[M-H]-	1330000	1600000	1770000	1970000	2390000	1670000	953000	1200000	2270000
127	Huasheng_mad2400	p-Coumaroylferuloyltartaric acid	Phenylpropanoids	471.1	277.07	4.95	472.082	[M-H]-	8400	8910	6980	13500	4100	6510	5540	6750	7520
128	mws0183	protocatechuic acid	Phenylpropanoids	153.1	108.02	3.12	154.021	[M-H]-	4340000	3660000	4140000	3820000	5270000	3020000	3320000	3580000	3750000
129	mws1354	Ferulic acid	Phenylpropanoids	193.06	106.04	4.51	194.049	[M-H]-	47300	47600	51700	17100	22700	33100	99700	74300	110000
130	mws0028	Vanillic acid	Phenylpropanoids	167	91.02	3.93	168.035	[M-H]-	1310000	1270000	1350000	962000	641000	1360000	2020000	1480000	1710000
131	mws0178	chlorogenic acid	Phenylpropanoids	353.1	191.01	3.12	354.079	[M-H]-	230000	236000	241000	296000	368000	381000	144000	129000	141000
132	mws0182	p–Hydroxyphenyl acetic acid	Phenylpropanoids	151	65.04	3.82	152.041	[M-H]-	147000	137000	142000	505000	92600	103000	56000	47200	56700
133	mws0458	Vanillin	Phenylpropanoids	151.05	108.02	4.53	152.041	[M-H]-	502000	512000	503000	108000	154000	528000	988000	822000	1380000
134	mws0628	4-Hydroxybenzaldehyde	Phenylpropanoids	121.04	108.02	4.24	122.032	[M-H]-	304000	283000	279000	71200	188000	159000	580000	504000	908000
135	mws0748	1-Caffeoylquinic acid	Phenylpropanoids	353.1	191.06	2.71	354.079	[M-H]-	29100	31900	27500	47300	28700	50800	16400	18600	9800
136	mws0749	4-hydroxybenzoic acid	Phenylpropanoids	137.03	108.02	3.5	138.026	[M-H]-	4250000	4220000	4300000	1700000	3660000	6350000	4840000	4200000	6540000
137	mws0885	2,4-Dihydroxybenzoic Acid	Phenylpropanoids	153	67.02	3.35	154.021	[M-H]-	66500	61100	63200	14800	19300	24400	69800	79100	166000
138	mws0906	Coniferin	Phenylpropanoids	341	164.05	3.14	342.113	[M-H]-	2640	3680	2970	9	9	9	5340	8200	3460
139	mws1024	p-Coumaraldehyde	Phenylpropanoids	147.1	119.05	4.83	148.046	[M-H]-	187000	180000	188000	60900	158000	110000	380000	237000	312000
140	mws1195	Methyl p-coumarate	Phenylpropanoids	179.1	91.06	6.01	178.055	[M+H]+	22400	21500	26200	7880	10100	24700	42700	39100	70700
141	mws1200	trans-4-Hydroxycinnamic acid methyl ester	Phenylpropanoids	177	117.04	5.97	178.055	[M-H]-	174000	159000	172000	48300	111000	87200	436000	308000	307000
142	mws1354	trans-ferulic acid	Phenylpropanoids	193.06	178.03	4.64	194.049	[M-H]-	8390000	7920000	7960000	2120000	3920000	4890000	15100000	11100000	15700000
143	mws1505	phenethyl caffeate	Phenylpropanoids	283.1	179.04	6.12	284.093	[M-H]-	89800	87800	96300	86000	54500	91000	122000	114000	112000
144	mws2120	Brevifolin carboxylic acid	Phenylpropanoids	291	191.03	3.59	292.013	[M-H]-	188000	201000	224000	505000	500000	279000	32600	39700	45300
145	mws2212	caffeic acid	Phenylpropanoids	179.04	107.05	3.58	180.035	[M-H]-	1190000	1250000	1330000	829000	974000	797000	1980000	1630000	1890000
146	mws2367	Salidroside	Phenylpropanoids	299.12	59.01	3.12	300.105	[M-H]-	14600000	14000000	13800000	11500000	18700000	21700000	12600000	10600000	11000000
147	mws2368	Tyrosol	Phenylpropanoids	137.07	106.04	3.51	138.061	[M-H]-	16000000	15300000	15900000	12700000	20200000	24500000	13400000	14800000	11200000
148	pmb0423	Hydroxy-methoxycinnamate	Phenylpropanoids	193.1	133.03	3.63	194.049	[M-H]-	8820	10800	10200	3010	2220	11200	13100	10400	16000
149	pmb0752	3-O-Feruloyl quinic acid	Phenylpropanoids	369.1	145.03	3.52	368.093	[M+H]+	117000	106000	92900	107000	92900	103000	113000	96400	80900
150	pmb3072	3-O-p-coumaroyl shikimic acid O-hexoside	Phenylpropanoids	481.1	163.04	3.6	482.12	[M-H]-	18000	20800	13500	7410	34900	11800	15400	15000	13000
151	pmb3074	3-O-p-Coumaroyl quinic acid	Phenylpropanoids	337.1	119.05	3.98	338.085	[M-H]-	2110000	2160000	1960000	1860000	1860000	2070000	887000	3380000	576000
152	pmb3107	Syringic acid O-glucoside	Phenylpropanoids	359.1	138.02	2.87	360.088	[M-H]-	277000	287000	293000	27600	201000	125000	699000	429000	569000
153	pme0085	Rosmarinic acid	Phenylpropanoids	359.3	179.03	4.72	360.07	[M-H]-	105000	134000	120000	9	9	9	330000	238000	377000
154	pme0281	Terephthalic acid	Phenylpropanoids	165.03	77.04	3.5	166.021	[M-H]-	519000	477000	521000	834000	499000	436000	354000	430000	504000
155	pme1439	p-Coumaric acid	Phenylpropanoids	165.05	91.06	4.32	164.041	[M+H]+	16400000	16200000	15900000	3610000	6900000	4740000	28200000	22400000	34100000
156	pme1816	Neochlorogenic acid	Phenylpropanoids	353	135.05	3.15	354.079	[M-H]-	51400	54400	57700	77700	71900	89100	42700	30900	37400
157	pme3255	Methyl eugenol	Phenylpropanoids	179	149.06	6.02	178.09	[M+H]+	10400	10600	9920	4690	4820	5470	16500	12100	17500
158	pmf0440	4-MethoxycinnaMaldehyde	Phenylpropanoids	163.1	145.07	6.99	162.061	[M+H]+	46300	42800	49200	333	4120	3990	165000	96600	121000
159	pmn001320	1-O-p-Coumaroylglycerol	Phenylpropanoids	237.07	119.05	4.32	238.073	[M-H]-	86600	82700	90600	72800	48600	42600	157000	128000	156000
160	pmn001419	1-O-[(E)-p-coumaroyl]-β-D-glucopyranose	Phenylpropanoids	325.09	119.05	3.53	326.085	[M-H]-	249000	249000	242000	63200	405000	104000	268000	267000	252000
161	pmn001420	1-caffeoyl-β-D-glucose	Phenylpropanoids	341.08	135.04	3.4	342.079	[M-H]-	3820000	4050000	3990000	1170000	745000	875000	6690000	6120000	5380000
162	pmn001575	Gentisic acid	Phenylpropanoids	153	108.02	3.08	154.021	[M-H]-	5850000	4770000	7000000	5620000	7940000	4760000	5320000	5530000	5990000
163	pmn001680	Coumaric acid	Phenylpropanoids	163.04	117.03	2.93	164.041	[M-H]-	5200	8700	5900	3890	4960	9	9880	8690	10200
164	pmp000086	1-feruloyl-sn-glycerol	Phenylpropanoids	269.1	145.02	4.15	268.081	[M+H]+	11000	11100	15200	14300	24100	13600	5260	6680	7210
165	pmp000231	Trans-3-O-p-coumaroyl quinic acid	Phenylpropanoids	339.1	119.04	3.82	338.085	[M+H]+	75300	86300	93600	13900	28300	29300	103000	132000	166000
166	pmp000232	Cis-3-p-coumaroyl quinic acid	Phenylpropanoids	339.1	119.04	3.37	338.085	[M+H]+	11000	12600	8690	1120	5500	3490	20700	22300	34500
167	pmp000545	Cryptochlorogenic Acid	Phenylpropanoids	355.1	295.07	3.14	354.079	[M+H]+	9390	7270	6400	6780	10000	5930	10900	12500	11700
168	mws0097	pinoresinol	Phenylpropanoids	357.14	136.02	5.93	358.125	[M-H]-	1300000	1350000	1520000	796000	883000	1380000	1760000	1470000	2240000
169	mws1012	Coumarin	Phenylpropanoids	147.1	77.04	5.62	146.032	[M+H]+	3470	2160	2140	608	444	555	12100	6770	8040
170	mws1013	Esculetin (6,7-dihydroxycoumarin)	Phenylpropanoids	177	105.03	3.68	178.021	[M-H]-	727000	722000	721000	841000	722000	738000	845000	798000	1020000
171	mws1014	fraxetin	Phenylpropanoids	209.2	82.04	4.13	208.029	[M+H]+	14100	16200	17900	17800	16800	16200	12900	15400	29300
172	mws1074	Daphnetin	Phenylpropanoids	177.03	149.03	3.9	178.021	[M-H]-	326000	343000	325000	471000	393000	407000	289000	277000	295000
173	mws1075	7-Methoxycoumarin	Phenylpropanoids	177.05	133.07	6.12	176.041	[M+H]+	10000	6100	6450	4300	3830	3070	6750	7460	13200
174	mws4173	5,7-Dimethoxycoumarin	Phenylpropanoids	207.07	164.05	7.06	206.049	[M+H]+	105000	96500	105000	576000	11400	23700	5350	10900	7700
175	mws0639	2,3-Dihydroxybenzoic Acid	Phenylpropanoids	153.2	65.04	3.13	154.021	[M-H]-	155000	145000	151000	150000	209000	120000	115000	116000	139000
176	mws5039	Esculin Hydrate	Phenylpropanoids	341.09	133.03	3.3	340.065	[M+H]+	8270	8730	7450	8440	5000	2850	4240	6210	3610
177	pmb0382	O-Feruloyl 4-hydroxylcoumarin	Phenylpropanoids	339.1	145.03	4.39	338.067	[M+H]+	6930	7720	4580	9	4510	7860	9920	5280	9
178	pme2996	4-Hydroxycoumarin	Phenylpropanoids	161	117.04	5.03	162.026	[M-H]-	128000	122000	120000	31700	15000	21000	162000	229000	509000
179	pme3140	6-Hydroxy-4-methylcoumarin	Phenylpropanoids	175	160.02	4.75	176.041	[M-H]-	9630	8070	5070	9	9	9	10800	8500	12700
180	pmn001370	pinoresinol diglucoside	Phenylpropanoids	681.24	357.14	3.81	682.212	[M-H]-	21400	17300	20000	4330	62400	15500	15500	10200	10100
181	pmp000022	hydrate oxypeucedanin	Phenylpropanoids	305.11	147.04	5.7	304.081	[M+H]+	12900	12200	12900	20300	8670	36000	4410	6880	9090
182	pmp000418	Scopoletin	Phenylpropanoids	193.05	133.03	4.08	192.035	[M+H]+	15800	17100	20500	6450	9	16900	45600	34000	45700
183	Qingke_Rfmb318-1-2	Proline betaine	Amino acids and derivatives	144.1	55.05	1.41	144.092	Protonated	390000	354000	498000	267000	232000	77700	299000	344000	345000
184	Qingke_Rfmb319-1-2	Pipecolic acid	Amino acids and derivatives	130.09	56.05	1.4	129.07	[M+H]+	10300000	10200000	9860000	2270000	4260000	1700000	7800000	11200000	5110000
185	Qingke_Rfmb320-1-3	1,2-N-methylpipecolic acid	Amino acids and derivatives	144.1	55.05	1.43	143.085	[M+H]+	333000	369000	512000	306000	285000	72600	339000	381000	389000
186	mws0001	L-Asparagine Anhydrous	Amino acids and derivatives	133.05	87.06	1.22	132.046	[M+H]+	744000	805000	1230000	262000	180000	79600	827000	1420000	1330000
187	mws0216	trans-4-Hydroxy-L-proline	Amino acids and derivatives	132.06	68.05	1.31	131.05	[M+H]+	28900	35600	33900	24900	20900	32700	52000	45600	60100
188	mws0219	L-AsparticAcid	Amino acids and derivatives	132	71.01	1.23	133.03	[M-H]-	124000	131000	147000	22400	21100	17700	38700	182000	29300
189	mws0227	L-Leucine	Amino acids and derivatives	132.1	86.1	1.7	131.085	[M+H]+	27500000	27000000	27000000	4010000	2570000	1740000	47200000	46300000	36600000
190	mws0230	L-(-)-Threonine	Amino acids and derivatives	120	84.04	1.33	119.05	[M+H]+	254000	211000	180000	216000	296000	233000	413000	266000	200000
191	mws0250	L-(-)-Tyrosine	Amino acids and derivatives	182.1	119.05	1.71	181.065	[M+H]+	3180000	2870000	2540000	1030000	1070000	452000	2930000	4090000	3350000
192	mws0254	L-Histidine	Amino acids and derivatives	156.1	83.06	1.21	155.061	[M+H]+	144000	130000	139000	161000	179000	177000	163000	161000	139000
193	mws0256	L-Valine	Amino acids and derivatives	118.1	55	1.37	117.07	[M+H]+	14700000	14700000	14600000	2590000	2160000	1380000	18800000	23600000	15400000
194	mws0258	L-Isoleucine	Amino acids and derivatives	132	69.08	1.7	131.085	[M+H]+	23200000	21700000	21500000	3610000	2280000	1640000	32700000	35600000	25800000
195	mws0260	L-(+)-Arginine	Amino acids and derivatives	175	70.07	1.25	174.1	[M+H]+	15400000	16900000	16100000	414000	2930000	41300	12700000	22300000	11800000
196	mws0263	L-PyroglutamicAcid	Amino acids and derivatives	128.03	52.02	1.45	129.036	[M-H]-	29300	31900	27600	6600	9370	1330	6660	25900	6520
197	mws0520	N-Acetyl-L-tyrosine	Amino acids and derivatives	224.1	119.05	3.1	223.074	[M+H]+	8510	6710	9240	16700	6930	7680	8250	6420	5320
198	mws0629	Asp-phe	Amino acids and derivatives	281.3	120.08	3.04	280.092	[M+H]+	209000	183000	191000	138000	276000	124000	332000	231000	257000
199	mws0813	5-oxoproline	Amino acids and derivatives	128	54	1.72	129.036	[M-H]-	7430	7300	7280	1240	2360	234	1560	6100	1320
200	mws0923	L-2-chlorophenylalanine	Amino acids and derivatives	200.05	119.07	3.16	199.032	[M+H]+	7610000	7340000	7770000	8320000	7560000	7610000	7500000	7790000	7020000
201	mws1050	O-Acetylserine	Amino acids and derivatives	148.05	106.05	1.39	147.045	[M+H]+	50600	50200	49400	125000	96900	124000	71200	51500	65800
202	mws1587	alpha-Aminocaproic acid	Amino acids and derivatives	132.1	69.07	1.92	131.085	[M+H]+	21900000	20600000	20400000	3440000	2220000	1540000	31900000	34600000	25000000
203	pmb2591	Acetyl tryptophan	Amino acids and derivatives	245	116.05	4.34	246.089	[M-H]-	7230	9120	9300	9	9	9	18000	14800	8350
204	pme0006	L-Proline	Amino acids and derivatives	116.1	70.07	1.21	115.056	[M+H]+	11600000	11600000	10700000	14100000	14800000	14500000	10000000	11500000	12300000
205	pme0008	L-Citrulline	Amino acids and derivatives	176.1	159.08	1.25	175.084	[M+H]+	412000	339000	446000	9950	79600	12200	295000	497000	276000
206	pme0014	L-Glutamic acid	Amino acids and derivatives	148.1	102.05	1.24	147.045	[M+H]+	3360000	2860000	2800000	592000	1360000	448000	4400000	4250000	3930000
207	pme0026	L-(+)-Lysine	Amino acids and derivatives	147	56.05	1.28	146.095	[M+H]+	144000	137000	102000	3270	6730	3620	39000	117000	33300
208	pme0109	(-)-3-(3,4-Dihydroxyphenyl)-2-methylalanine	Amino acids and derivatives	212.2	139.04	1.71	211.074	[M+H]+	6980	4750	4310	8630	12400	8590	7660	6690	7020
209	pme0137	Nα-Acetyl-L-glutamine	Amino acids and derivatives	187.2	145.06	1.7	188.069	[M-H]-	55000	52000	50000	99500	36300	14900	22800	38300	27400
210	pme0170	Nα-Acetyl-L-arginine	Amino acids and derivatives	217.1	70.07	1.72	216.108	[M+H]+	116000	123000	109000	174000	74600	21800	96500	120000	108000
211	pme0193	L-Glutamine	Amino acids and derivatives	147.07	130.05	1.14	146.06	[M+H]+	4480000	4740000	3960000	117000	252000	34100	1370000	4030000	1440000
212	pme0253	N-Acetyl-l-leucine	Amino acids and derivatives	174.1	72.94	4.02	173.094	[M+H]+	67000	36500	45900	29500	102000	124000	31500	41600	41900
213	pme2617	Methionine sulfoxide	Amino acids and derivatives	166	121.03	1.11	165.036	[M+H]+	21800	15000	12400	23300	20300	18800	17700	14800	12200
214	pme2634	Dl-Norvaline	Amino acids and derivatives	118	59.07	1.22	117.07	[M+H]+	2610000	2580000	2210000	14000000	2130000	1640000	1520000	1430000	1540000
215	pme2914	3-Hydroxy-3-methylpentane-1,5-dioic acid	Amino acids and derivatives	161	143.89	1.41	162.044	[M-H]-	4730	2350	2550	3470	3020	3400	3100	3220	3960
216	pme3017	2-Aminoisobutyric acid	Amino acids and derivatives	104	59.05	1.17	103.056	[M+H]+	3150000	3450000	3360000	3880000	4670000	3960000	3470000	3330000	3010000
217	pme3033	N,N-Dimethylglycine	Amino acids and derivatives	104	58.07	1.19	103.056	[M+H]+	6420000	6570000	6790000	7800000	9580000	8140000	6850000	6770000	5970000
218	pme3388	H-HomoArg-OH	Amino acids and derivatives	189	130.09	1.29	188.114	[M+H]+	668000	806000	723000	1370000	644000	173000	487000	649000	438000
219	pmp000967	tryptophan	Amino acids and derivatives	205.1	146.06	3	204.08	[M+H]+	2210000	2340000	2450000	116000	230000	92000	2620000	4320000	1860000
220	pmp001213	phenylalanine	Amino acids and derivatives	166.08	103.05	2.36	165.07	[M+H]+	10900000	10500000	11100000	8300000	5410000	3480000	6670000	15800000	5930000
221	mws0567	4-Guanidinobutyric acid	Amino acids and derivatives	146.09	86.06	1.28	145.076	[M+H]+	3590000	3670000	3610000	1500000	5670000	1220000	4350000	5410000	3710000
222	mws0671	L-Homoserine	Amino acids and derivatives	120.1	56.05	1.11	119.05	[M+H]+	514000	494000	400000	234000	301000	277000	451000	599000	497000
223	mws0200	Creatine	Amino acids and derivatives	132.07	72.06	1.33	131.061	[M+H]+	123000	88100	126000	37200	159000	82800	135000	109000	122000
224	pme2108	L-Carnitine	Amino acids and derivatives	162.1	60.08	1.22	161.094	[M+H]+	76200	75400	85700	297000	79700	75500	59500	56800	75800
225	pme3011	γ-aminobutyric acid	Amino acids and derivatives	104.06	87.05	1.35	103.056	[M+H]+	1400000	1440000	1440000	1340000	2000000	1210000	1600000	1760000	1970000
226	mws0102	Indole-5-carboxylic acid	Alkaloids and derivatives	160.05	116.05	4.82	161.042	[M-H]-	157000	153000	141000	40600	244000	45700	276000	179000	192000
227	mws0103	Indole-3-carboxaldehyde	Alkaloids and derivatives	146.1	118.07	5.02	145.047	[M+H]+	14800	15600	14200	7440	7170	6530	27200	22700	25300
228	mws0146	Methyl Nicotinate	Alkaloids and derivatives	138.05	79.04	4.26	137.042	[M+H]+	98100	119000	101000	41400	88500	92300	134000	160000	156000
229	mws0191	Betaine	Alkaloids and derivatives	118.1	70.07	1.25	117.07	[M+H]+	38700	42500	52300	66900	75700	97300	41600	35200	31100
230	mws0677	N-Acetyl-5-hydroxytryptamine	Alkaloids and derivatives	219	132.08	3.7	218.095	[M+H]+	57500	52400	52200	4180	9770	4220	44600	149000	29700
231	mws0711	Nicotinamide-N-oxide	Alkaloids and derivatives	139	79.04	1.3	138.037	[M+H]+	70200	60700	64700	223000	116000	63500	50500	69900	111000
232	mws1105	Gramine	Alkaloids and derivatives	175.1	103.05	3.15	174.106	[M+H]+	16800	11500	10600	6390	8010	5490	14400	21900	1120
233	mws0596	Anthranilic Acid	Alkaloids and derivatives	138.05	65.04	4.54	137.042	[M+H]+	15700	20500	17800	11700	4240	5400	50200	31500	42200
234	mws1346	DL-2-Aminoadipic acid	Alkaloids and derivatives	162.07	116.07	1.39	161.059	[M+H]+	287000	315000	283000	280000	492000	281000	295000	311000	248000
235	mws1417	Indole-3-carboxylic acid	Alkaloids and derivatives	160	116	4.96	161.042	[M-H]-	219000	226000	220000	63900	369000	77200	385000	265000	307000
236	mws1496	L-Hyoscyamine	Alkaloids and derivatives	290.18	93.07	3.81	289.151	[M+H]+	29700	37900	42300	77100	91400	47000	9	9	9
237	pmb0489	N-hexosyl-p-coumaroyl putrescine	Alkaloids and derivatives	397.1	277.01	2.23	396.167	[M+H]+	14100	16800	18400	16000	10800	12700	10400	16300	33200
238	pmb0496	N-Feruloyl agmatine	Alkaloids and derivatives	307.2	145.03	3.2	306.152	[M+H]+	313000	303000	297000	317000	424000	351000	348000	281000	317000
239	pmb1912	10-Formyl-THF	Alkaloids and derivatives	474.2	188.07	2.96	473.144	[M+H]+	5120	9200	9280	9	9	9	9230	12300	12900
240	pmb2211	Cocamidopropyl betaine	Alkaloids and derivatives	343.1	240.7	7.05	342.262	[M+H]+	48800	48200	52300	29900	32700	32100	117000	87100	94000
241	pme1137	6-hydroxynicotinic acid	Alkaloids and derivatives	140	122.02	2.12	139.022	[M+H]+	56600	47200	67000	59700	24900	16000	54900	83400	40700
242	pme2836	5-Hydroxytryptophol	Alkaloids and derivatives	178.08	115.05	3.4	177.07	[M+H]+	34900	27000	28800	33200	29200	31100	30200	27400	28000
243	pmn001729	N-Z-p-coumaroyl-tyramine	Alkaloids and derivatives	282.11	162.06	5.16	283.108	[M-H]-	83800	78500	75400	25100	59400	36000	153000	110000	87400
244	pmp000460	N-cis-Paprazine	Alkaloids and derivatives	284.1	121.06	5.4	283.108	[M+H]+	26500	15400	29300	28800	23800	42600	3220	6660	15100
245	mws0146	Nicotinic acid	Alkaloids and derivatives	124	80.05	1.73	123.027	[M+H]+	4920000	4790000	4620000	8520000	6460000	7360000	4370000	3720000	3750000
246	mws0345	Pipecolinic acid	Alkaloids and derivatives	128.07	82	1.73	129.07	[M-H]-	233000	242000	224000	39700	78700	9950	53000	208000	48200
247	pmb3072	shikimic acid	Organic acids	173.05	131.05	1.39	174.044	[M-H]-	1000000	1010000	1000000	23800	272000	11300	897000	1100000	1250000
248	mws0192	Succinic acid	Organic acids	117.03	99.01	1.82	118.021	[M-H]-	1930000	1990000	1930000	2050000	2300000	2180000	1720000	1860000	2370000
249	mws0208	Adipic Acid	Organic acids	145.06	81.03	3.18	146.049	[M-H]-	1220000	1180000	1220000	562000	620000	1910000	1440000	1340000	2450000
250	mws0242	Suberic Acid	Organic acids	173.1	83.05	4.31	174.078	[M-H]-	523000	551000	517000	195000	314000	834000	686000	663000	1200000
251	mws0275	L(-)-Malic acid	Organic acids	133	72.99	1.7	134.015	[M-H]-	23500000	19700000	25100000	10700000	7530000	16800000	25800000	26700000	20900000
252	mws0281	Citric Acid	Organic acids	191	87.01	1.26	192.018	[M-H]-	2540000	3280000	3220000	3210000	4680000	3670000	3890000	2820000	3360000
253	mws0341	(S)-(-)-2-HYDROXYISOCAPROIC ACID	Organic acids	131.08	69.03	4.03	132.07	[M-H]-	1120000	1100000	1150000	758000	1330000	3910000	300000	256000	215000
254	mws0344	D-Xylonic acid	Organic acids	165.05	59.01	1.43	166.038	[M-H]-	650000	652000	649000	1090000	932000	1450000	292000	335000	251000
255	mws0376	Fumaric acid	Organic acids	115	97.93	1.68	116.006	[M-H]-	29200	22900	19100	19700	28200	28600	18100	21400	33300
256	mws0425	Citraconic acid	Organic acids	129	85	2.1	130.021	[M-H]-	1100000	1320000	1150000	3340000	1070000	996000	882000	689000	867000
257	mws0470	Methylmalonic acid	Organic acids	117.02	99.92	1.8	118.021	[M-H]-	583000	371000	370000	453000	871000	948000	399000	403000	601000
258	mws0576	3-Hydroxybutyrate	Organic acids	103.05	59.01	1.97	104.041	[M-H]-	9150000	8340000	7890000	15500000	13600000	17200000	6340000	5480000	6220000
259	mws0612	3,4-Dimethoxyphenyl acetic acid	Organic acids	195.07	136.05	4.43	196.064	[M-H]-	3380000	3310000	3390000	1860000	1230000	3090000	7010000	5430000	7850000
260	mws0924	2-Methylglutaric acid	Organic acids	145.06	83.05	3.17	146.049	[M-H]-	6140000	5780000	6120000	2510000	2910000	9680000	6960000	6470000	11800000
261	pme2049	2-Hydroxybutanoic acid	Organic acids	103	57	2.1	104.041	[M-H]-	393000	352000	400000	446000	689000	1030000	285000	210000	346000
262	pme3207	trans,trans-Muconic acid	Organic acids	141.03	59.01	1.26	142.021	[M-H]-	1230000	1240000	1240000	1140000	1350000	1200000	1450000	1300000	1260000
263	mws0836	PROCYANIDIN B1	Tannins	577.3	407.08	3.16	578.12	[M-H]-	33600	35300	34500	27400	47700	30600	40400	30800	28800
264	pme0434	Procyanidin B2	Tannins	577	289.07	3.36	578.12	[M-H]-	5580000	5480000	5500000	9670000	1640000	2250000	7740000	6770000	7560000
265	pme0436	Procyanidin B3	Tannins	577.1	289.07	3.38	578.12	[M-H]-	5720000	5840000	5790000	10400000	1860000	2360000	8440000	7200000	7990000
266	pmn001646	procyanidin C1	Tannins	865.2	577.14	3.83	866.172	[M-H]-	83200	91900	86800	63400	18800	24600	203000	158000	254000
267	pmn001647	procyanidin C2	Tannins	865.2	575.12	3.6	866.172	[M-H]-	76900	89800	78400	58200	36600	29700	189000	139000	210000
268	pmn001667	Procyanidin B4	Tannins	577.1	407.08	4.39	578.12	[M-H]-	321000	387000	352000	507000	242000	295000	352000	353000	268000
269	pmp000275	gambiriin A-1	Tannins	581.16	291.09	3.99	580.134	[M+H]+	133000	121000	152000	299000	75200	96100	97800	181000	53200
270	mws0248	Uridine	Nucleotide and its derivatives	243.1	200.06	1.74	244.058	[M-H]-	463000	519000	455000	521000	618000	475000	409000	426000	319000
271	mws0255	Cytosine	Nucleotide and its derivatives	112	52.02	1.2	111.038	[M+H]+	20900	25900	25300	47600	38700	30400	36400	26400	29500
272	mws0572	5-Methylcytosine	Nucleotide and its derivatives	126.1	109.04	1.68	125.052	[M+H]+	22800	22600	27200	26800	7320	3470	61300	41300	54600
273	mws0675	β-Nicotinamide mononucleotide	Nucleotide and its derivatives	335.1	97.03	1.37	334.041	[M+H]+	35700	32300	30000	29000	27200	37000	34400	35600	29800
274	mws0863	Deoxyribose 5-phosphate sodium salt	Nucleotide and its derivatives	213	78.96	1.71	234.988	[M-Na]-	377000	440000	369000	3240000	108000	159000	65100	60300	108000
275	mws0874	3'-Adenylic acid	Nucleotide and its derivatives	346.1	134	1.33	347.047	[M-H]-	109000	116000	80000	37800	47900	43800	70600	69700	65900
276	mws1060	9-（β-D-Arabinofuranosyl)hypoxanthine	Nucleotide and its derivatives	267.08	149.04	2.03	268.068	[M-H]-	7210	6110	6120	9	9	9	4200	8660	16300
277	pmb0981	Adenosine 5'-monophosphate	Nucleotide and its derivatives	348.2	288.9	1.73	347.047	[M+H]+	3410	7140	6100	3790	4700	3410	6780	6630	7460
278	pme0033	Hypoxanthine	Nucleotide and its derivatives	137	67.03	1.69	136.033	[M+H]+	76200	74300	67900	81300	16400	13900	100000	121000	216000
279	pme0040	Adenine	Nucleotide and its derivatives	136.1	94	1.75	135.049	[M+H]+	2780000	2520000	2460000	6190000	1630000	1900000	2020000	2450000	1450000
280	pme0183	2-Hydroxy-6-aminopurine	Nucleotide and its derivatives	152.1	110.04	1.46	151.043	[M+H]+	27600	36000	29600	157000	37900	38500	24400	21300	30800
281	pme0230	Adenosine	Nucleotide and its derivatives	268.1	119.04	2.4	267.084	[M+H]+	2720000	2980000	2820000	3120000	2920000	2430000	2630000	2810000	2050000
282	pme0256	Xanthine	Nucleotide and its derivatives	151.03	134.01	1.72	152.028	[M-H]-	2150	1700	2040	9940	1520	1400	996	949	1480
283	pme0257	Uracil	Nucleotide and its derivatives	111.03	78.96	1.76	112.023	[M-H]-	620000	634000	682000	561000	328000	245000	998000	850000	1020000
284	pme1109	Guanine	Nucleotide and its derivatives	152	110.14	1.75	151.043	[M+H]+	666000	623000	579000	2430000	483000	397000	439000	361000	482000
285	pme1173	Allopurinol	Nucleotide and its derivatives	137	120.02	2.06	136.033	[M+H]+	1280000	1210000	1140000	2700000	711000	840000	990000	1170000	824000
286	pme1178	Guanosine	Nucleotide and its derivatives	284.09	135.03	2	283.078	[M+H]+	3620000	3650000	3630000	4070000	3280000	2380000	2630000	4050000	2550000
287	pme1474	5'-Deoxy-5'-(methylthio)adenosine	Nucleotide and its derivatives	298	119.04	3.35	297.075	[M+H]+	20800	18900	21900	14100	51100	28700	15600	8250	8020
288	pme3174	Cytidine 5'-monophosphate (Cytidylic acid)	Nucleotide and its derivatives	324	150.08	1.31	323.037	[M+H]+	69000	61500	68800	8170	8550	12500	129000	106000	94300
289	pme3184	2'-Deoxyadenosine-5'-monophosphate	Nucleotide and its derivatives	332	81.03	1.67	331.053	[M+H]+	5290	2660	6490	3680	7580	3530	5560	5720	7550
290	pme3188	Uridine 5'-monophosphate	Nucleotide and its derivatives	323	150.98	1.77	324.021	[M-H]-	54500	58500	57300	23700	70200	60700	60500	54000	47000
291	pme3732	Cytidine	Nucleotide and its derivatives	244.09	112.05	1.35	243.073	[M+H]+	4450000	4490000	4850000	11000000	6210000	4510000	4890000	4010000	4010000
292	Qingke_Rfmb087-1-1	13-Oxo-9-hydroxy-10-octadecenoic acid	Lipid	311.22	211.14	6.89	312.208	[M-H]-	422000	437000	451000	473000	910000	554000	336000	345000	302000
293	Qingke_Rfmb089-2-3	9,10-Dihydroxy-12-octadecenoic acid	Lipid	313.24	171.1	6.98	314.222	[M-H]-	117000	105000	125000	124000	211000	153000	57100	64200	62700
294	Qingke_Rfmb090-1-3	13-Hydroxy-9,11-octadecadienoic acid	Lipid	295.23	171.1	7.84	296.214	[M-H]-	26800000	28500000	28100000	19600000	34800000	29800000	32700000	25100000	24000000
295	Qingke_Rfmb091-1-1	9-Hydroxy-10,12-octadecadienoic acid	Lipid	295.23	277.22	7.8	296.214	[M-H]-	1760000	1690000	1530000	1080000	2270000	1760000	2110000	1620000	1670000
296	pmn001495	Hexadecanoic acid	Lipid	255.23	237.22	10.7	256.219	[M-H]-	17800	11300	15000	13100	10200	16000	16600	16100	15600
297	mws0237	Azelaic Acid	Lipid	187.1	97	4.9	188.093	[M-H]-	5950000	5850000	5980000	2620000	4730000	9030000	6510000	5560000	8690000
298	mws0119	Myristic Acid	Lipid	227.2	227.2	9.81	228.19	[M-H]-	26100000	21500000	21100000	21500000	30000000	26400000	29000000	26500000	32900000
299	mws0120	Choline alfoscerate	Lipid	258.11	125	1.32	257.103	[M+H]+	2560000	2730000	2380000	1040000	565000	604000	2750000	3110000	2280000
300	mws0126	1-Stearoyl-sn-glycero-3-phosphocholine	Lipid	524.37	104.11	8.97	523.325	[M+H]+	467000	466000	457000	1160000	292000	233000	241000	412000	158000
301	mws0289	LysoPE 18:1	Lipid	478.1	196.04	7.65	479.268	[M-H]-	49400	45400	46900	20100	9490	16100	90100	75200	63000
302	mws0366	γ-Linolenic Acid	Lipid	277.22	59.01	9.81	278.205	[M-H]-	15400	15300	12200	16400	11400	12200	12500	13200	7200
303	mws0367	α-Linolenic Acid	Lipid	277.22	277.1	9.26	278.205	[M-H]-	30400000	32500000	30100000	34800000	25100000	23800000	25700000	28400000	17800000
304	mws0383	cis-10-Heptadecenoic Acid	Lipid	267.24	267.23	10.5	268.219	[M-H]-	5440000	4410000	4080000	4810000	5220000	7810000	4740000	4290000	5260000
305	mws0396	Elaidic Acid	Lipid	281.25	281.25	11.1	282.234	[M-H]-	56900000	49500000	42200000	43700000	33200000	41200000	47300000	47600000	45200000
306	mws1488	Palmitic acid	Lipid	255.2	211	10.6	256.219	[M-H]-	36700	26400	40800	65900	42700	55100	12100	15500	16300
307	mws1489	Stearic Acid	Lipid	283.26	283.26	9.82	284.248	[M-H]-	881000	778000	779000	796000	710000	745000	787000	918000	960000
308	mws2623	11 octadecanoic acid	Lipid	281.25	263	10.9	282.234	[M-H]-	184000	155000	149000	123000	100000	137000	184000	173000	149000
309	pmb0160	MAG (18:3) isomer5	Lipid	353.3	243.21	6.97	352.237	[M+H]+	102000	143000	113000	384000	93600	115000	66600	72200	44400
310	pmb0164	MAG (18:2) isomer1	Lipid	355.1	245.23	7.39	354.251	[M+H]+	323000	416000	444000	755000	328000	416000	370000	279000	157000
311	pmb0854	LysoPC 18:3	Lipid	518.3	104.11	6.95	517.282	[M+H]+	15200000	14300000	14900000	21100000	6080000	2350000	11400000	20700000	5980000
312	pmb0855	LysoPC 16:0	Lipid	496.3	104.11	7.67	495.296	[M+H]+	16500000	16300000	16100000	31300000	15400000	8220000	7620000	13700000	4590000
313	pmb0856	LysoPE 18:1 (2n isomer)	Lipid	480.5	265.25	7.83	479.268	[M+H]+	5690	5530	6080	9	9	9	9360	8290	7280
314	pmb0863	LysoPC 16:2 (2n isomer)	Lipid	492.3	104.11	6.12	491.268	[M+H]+	23100	19200	22200	38300	23800	12200	23800	25000	14500
315	pmb0865	LysoPC 18:3 (2n isomer)	Lipid	518.2	86.1	6.7	517.282	[M+H]+	248000	235000	268000	154000	24900	14200	733000	470000	264000
316	pmb0874	LysoPE 18:2 (2n isomer)	Lipid	478.6	306.28	7.33	477.253	[M+H]+	52200	52400	56900	61700	47100	26300	45600	60700	23400
317	pmb0876	LysoPE 16:0	Lipid	454.2	393.24	7.67	453.253	[M+H]+	53600	60000	54400	121000	68300	36900	22900	40900	20600
318	pmb0889	Punicic acid	Lipid	279.3	109.11	8.47	278.205	[M+H]+	22400000	21000000	23100000	12300000	30300000	22200000	23400000	17700000	15300000
319	pmb0890	MAG (18:2)	Lipid	355.1	245.23	9.06	354.251	[M+H]+	1200000	1270000	1160000	1680000	298000	1010000	1060000	792000	771000
320	pmb1605	MAG (18:3) isomer3	Lipid	353.3	243.21	7.65	352.237	[M+H]+	706000	590000	724000	569000	329000	1070000	1150000	708000	825000
321	pmb1656	MAG (18:3) isomer4	Lipid	353.1	261.22	8.96	352.237	[M+H]+	700000	641000	718000	1520000	134000	268000	625000	472000	490000
322	pmb2319	LysoPC 15:0	Lipid	482.3	104	7.32	481.282	[M+H]+	63400	75400	76200	216000	158000	41100	31500	34600	16900
323	pmb2325	MAG (18:3) isomer2	Lipid	353.1	243.21	7.3	352.237	[M+H]+	2020000	1960000	2040000	1730000	1170000	3210000	3390000	2040000	2280000
324	pmb2363	MAG (18:1) isomer1	Lipid	357.2	247.24	7.7	356.265	[M+H]+	107000	96400	81200	144000	62000	186000	106000	66700	45400
325	pmb2406	LysoPC 17:0	Lipid	510.1	104.11	8.43	509.311	[M+H]+	76600	60900	70100	160000	84400	34500	39300	48900	21700
326	pmb2444	MAG (18:3) isomer1	Lipid	353.2	121.1	8.99	352.237	[M+H]+	95700	97500	118000	215000	20800	36300	93500	75700	86800
327	pmd0130	LysoPC 14:0 (2n isomer)	Lipid	468.3	104.11	6.96	467.268	[M+H]+	92700	84000	89800	172000	154000	39200	56100	79500	31800
328	pmd0132	LysoPC 16:0 (2n isomer)	Lipid	496.33	184	7.65	495.296	[M+H]+	38700000	35000000	37400000	61800000	34600000	19300000	20600000	30600000	11400000
329	pmd0136	LysoPC 18:0	Lipid	524.36	506.36	8.94	523.325	[M+H]+	50200	43900	43100	107000	37100	25700	23700	32800	9160
330	pmd0160	LysoPE 16:0 (2n isomer)	Lipid	452.3	214.05	7.68	453.253	[M-H]-	35600	33600	33900	69300	43400	25100	18800	24000	11100
331	pmn001495	hexadecanoic acid 2,3-dihydroxypropyl ester	Lipid	329.2	211.13	6.05	330.251	[M-H]-	14200000	13400000	14200000	7380000	17000000	14200000	18100000	16300000	26300000
332	pmn001610	Eicosadienoic acid	Lipid	307.3	307.3	11.1	308.248	[M-H]-	3670000	1910000	1570000	2080000	1140000	1220000	1830000	2670000	1290000
333	pmn001611	Palmitoleic acid	Lipid	253.2	253.22	9.9	254.205	[M-H]-	46300000	40100000	42400000	40500000	36600000	42100000	57600000	45200000	49200000
334	pmn001688	9S-hydroxy-10E,12E-octadecadienoic acid	Lipid	295.23	171.1	7.68	296.214	[M-H]-	24900000	25100000	25500000	16700000	27700000	24300000	32900000	25000000	25200000
335	pmn001689	9-hydroxy-12-oxo-10-octadecenoic acid	Lipid	311.22	201.11	6.31	312.208	[M-H]-	3410000	3280000	3490000	4860000	2350000	1990000	2470000	4160000	1440000
336	pmn001691	9,12,13-trihydroxy-10,15-octadecadienoic acid	Lipid	327.22	251.17	6.09	328.202	[M-H]-	349000	327000	372000	451000	577000	460000	268000	239000	321000
337	pmn001694	9,10,13-trihydroxy-11-octadecadienoic acid	Lipid	329.23	211.14	6.01	330.217	[M-H]-	14400000	13100000	14300000	7240000	18500000	14900000	18900000	16700000	26500000
338	pmp000423	Monopalmitin	Lipid	331.28	57.07	7.62	330.251	[M+H]+	95100	72100	104000	265000	79100	78300	59500	50000	37900
339	pmp001264	D,L-C16-Dihydrosphingosine	Lipid	274.28	106.09	6.98	273.243	[M+H]+	13300000	13100000	13900000	11100000	14100000	11200000	17600000	16400000	19800000
340	pmp001270	LPC(16:1)	Lipid	494.33	104.11	7.07	493.282	[M+H]+	397000	418000	422000	572000	456000	232000	392000	431000	193000
341	pmp001271	2,3-dihydroxypropyl-9,12-octadecadienoate-hexose-hexose	Lipid	679.39	245.23	7.33	678.339	[M+H]+	148000	135000	156000	280000	128000	123000	109000	96200	70800
342	pmp001273	LPC(18:2)	Lipid	520.34	104.11	7.47	519.296	[M+H]+	19400000	18200000	17800000	20100000	9020000	5190000	17200000	25000000	9110000
343	pmp001276	2,3-dihydroxypropyl-9,12,15-octadecatrienoate-hexose-hexose	Lipid	677.37	677.37	7.66	676.324	[M+H]+	2400000	2510000	2030000	6250000	1990000	2000000	1090000	1160000	449000
344	pmp001278	LPC(16:0)	Lipid	496.34	104.11	7.8	495.296	[M+H]+	23900000	23900000	23800000	44800000	20300000	12200000	11200000	19100000	6720000
345	pmp001281	LPC(18:1)	Lipid	522.36	104.11	7.77	521.311	[M+H]+	20700000	19000000	19500000	16600000	4430000	5890000	15900000	29600000	9710000
346	pmp001286	LPC(18:0)	Lipid	524.37	104.11	8.9	523.325	[M+H]+	529000	412000	458000	1030000	347000	263000	233000	359000	158000
347	YC512118	(z)-9-octadecenamide	Others	282.28	83.09	10.2	281.249	[M+H]+	2380000	2070000	2170000	6490000	2410000	1110000	1320000	4190000	7460000
348	mws0133	Nicotinamide	Others	123.1	96.05	2.11	122.043	[M+H]+	1730000	1610000	1980000	2230000	2910000	2040000	1170000	1380000	821000
349	mws0232	Riboflavin	Others	377	198.07	3.61	376.12	[M+H]+	16500	16700	14300	20100	8710	5290	27900	23000	41300
350	mws0264	D-(+)-TrehaloseAnhydrous	Others	341	161.04	1.17	342.096	[M-H]-	166000	179000	210000	377000	275000	406000	167000	149000	258000
351	mws0380	Lactose	Others	341.11	161.04	1.3	342.096	[M-H]-	170000	186000	209000	389000	273000	479000	162000	165000	307000
352	mws0437	D-Arabitol	Others	151.15	101.03	1.21	152.058	[M-H]-	23200	22200	19800	159000	25100	16700	5950	4950	7850
353	mws0491	Phenethylamine	Others	122.1	77.04	2.94	121.082	[M+H]+	21500	19800	26000	25200	27700	16900	23600	23600	30200
354	mws0866	D-Glucose 6-phosphate	Others	259	78.96	1.2	260.016	[M-H]-	342000	350000	372000	467000	352000	325000	348000	339000	268000
355	mws0983	N-Oleoylethanolamine	Others	326.31	265.25	9.82	325.272	[M+H]+	9020	8570	7870	2790	3170	6810	8720	9800	14000
356	mws1080	galactinol	Others	341.1	161.05	1.12	342.096	[M-H]-	571000	592000	602000	1230000	926000	1140000	478000	484000	849000
357	mws1090	glucose-1-phosphate	Others	259	96.97	1.38	260.016	[M-H]-	1270000	1270000	1380000	2260000	1940000	1930000	741000	730000	527000
358	mws1208	1,10-decanediol	Others	175.1	83	5.92	174.147	[M+H]+	96200	104000	105000	19600	36000	123000	227000	156000	202000
359	mws1333	Melibiose	Others	341.12	143.04	1.13	342.096	[M-H]-	85800	102000	89500	160000	120000	201000	66500	62100	100000
360	mws1337	D-PANTOTHENIC ACID	Others	220.2	184.1	2.89	219.097	[M+H]+	1120000	1130000	1200000	854000	528000	472000	1180000	1710000	973000
361	mws1499	D-(-)-arabinose	Others	149.05	72.99	1.28	150.044	[M-H]-	58700	67600	55200	44200	58400	39700	71600	66000	63200
362	mws1593	maltotetraose	Others	665.1	341.11	1.26	666.184	[M-H]-	60400	64700	67400	17100	14700	32600	183000	133000	206000
363	mws2523	Trehalose 6-phosphate	Others	421.1	79	1.17	422.06	[M-H]-	11100	14600	13200	8090	2920	15800	7490	8020	7350
364	mws2608	N-Acetyl-D-galactosamine	Others	222.1	98.06	1.24	221.077	[M+H]+	159000	160000	117000	272000	359000	421000	168000	141000	193000
365	mws4052	1-AMINOCYCLOPROPANE-1-CARBOXYLIC ACID	Others	102.1	56.05	1.23	101.042	[M+H]+	165000	178000	134000	107000	103000	71800	199000	200000	173000
366	mws4163	1,1-kestotetraose	Others	665.2	323	1.48	666.184	[M-H]-	533000	459000	485000	101000	542000	593000	960000	892000	1190000
367	mws4170	D-Glucose	Others	179.06	71.01	1.25	180.053	[M-H]-	4050000	3730000	3960000	8930000	9700000	7600000	2190000	1920000	2630000
368	mws4174	N-acetyl-β-D-mannosamine	Others	222.09	84	1.29	221.077	[M+H]+	649000	681000	637000	649000	734000	687000	660000	596000	529000
369	mws4175	D-Glucurono-6,3-lactone	Others	175.03	113.03	1.47	176.024	[M-H]-	145000	162000	149000	201000	102000	53500	41300	114000	37800
370	mws5038	Isomaltulose	Others	341.11	221.07	1.23	342.096	[M-H]-	98900	150000	124000	343000	252000	359000	83600	80600	149000
371	mws5040	Turanose sodium salt	Others	365.11	275.03	1.49	364.078	[M+H]+	162000	171000	166000	9	9	9	46300	92200	40200
372	pmb0764	4-Methyl-5-thiazoleethanol	Others	144.1	127.05	3.1	143.033	[M+H]+	7600	7920	7720	7120	1210	9	9860	14100	6230
373	pmb3081	Glucarate O-Phosphoric acid	Others	289.1	78.9	1.68	289.99	[M-H]-	1870000	1730000	2070000	576000	586000	721000	1670000	2110000	1350000
374	pme0516	Inositol	Others	179.16	99.01	1.15	180.053	[M-H]-	205000	238000	249000	437000	342000	229000	193000	177000	202000
375	pme0519	D-(+)-Sucrose	Others	341	89.02	1.26	342.096	[M-H]-	1110000	1290000	1210000	1740000	1510000	1870000	1060000	1100000	1890000
376	pme0534	Gluconic acid	Others	195.16	129.02	1.16	196.047	[M-H]-	255000	250000	255000	451000	274000	320000	248000	209000	248000
377	pme1383	Pyridoxine	Others	170.1	152.07	1.69	169.065	[M+H]+	1910000	1840000	1800000	1880000	1610000	1440000	2360000	2160000	2700000
378	pme3705	D-glucoronic acid	Others	193.14	73.03	1.17	194.033	[M-H]-	1050000	1120000	1150000	291000	93500	519000	2240000	2140000	4080000
379	pmf0367	5,7-Dihydroxychromone	Others	177.03	105.03	5	178.021	[M-H]-	269000	274000	278000	1270000	504000	41300	9	9	9
380	pmn001380	eucommiol	Others	187.1	125.1	5.01	188.093	[M-H]-	1510000	1500000	1540000	639000	1140000	2360000	1660000	1400000	2180000
381	pmn001499	2,4,7-Trihydroxy-9,10-dihydrophenanthrene	Others	227.1	181.07	5.23	228.07	[M-H]-	22600	23900	24900	32500	6090	46100	12100	26500	11400
382	pmp000250	Z-6,7-Epoxyligustilide	Others	189.09	91.05	6.96	206.084	[M-H2O+H]+	926000	904000	998000	907000	1380000	1470000	508000	486000	277000
383	pmp000509	Maltol	Others	127.03	81.03	3.2	126.026	[M+H]+	2150000	3100000	3100000	2570000	3270000	2810000	2530000	3280000	2080000
384	pmp001007	1,7-dihydroxy-2,3-dimethoxy-xanthone	Others	289.1	256.03	7.1	288.053	[M+H]+	33100	34000	33700	96300	43800	44600	6560	6030	5690
385	pmp001124	hircinol	Others	243.1	211.08	6.9	242.084	[M+H]+	29200	31600	35200	21600	39700	48500	32800	31900	24300
386	pmp001230	Senkyunolide M	Others	279.2	121.03	8.96	278.136	[M+H]+	7520000	6860000	7070000	7470000	6260000	7730000	7120000	7510000	9360000
387	pmp001269	Hexadecyl ethanolamine	Others	286.31	201.05	6.9	285.278	[M+H]+	7600	6350	8180	9	9	9	2950	12600	28900
388	pmp001282	2-arachidonoyl-lysophosphatidylcholine	Others	544.34	104.11	7.78	543.296	[M+H]+	896000	773000	796000	553000	129000	209000	590000	1400000	318000
389	pmn001707	Quillaic acid	Others	485.33	485.33	6.91	486.303	[M-H]-	1610000	1600000	1720000	3410000	2720000	3030000	9	9	9
390	mws0805	N-Acetylneuraminic acid	Others	308.1	170.05	1.42	309.089	[M-H]-	68900	81500	75700	14300	59500	10400	80200	101000	68100
391	pmp001086	5-Hydroxymethylfurfural	Others	127	97.02	1.36	126.026	[M+H]+	529000	445000	488000	768000	632000	969000	394000	309000	449000
392	mws0960	3-Hydroxyhippuric acid	Others	196.05	93.03	2.76	195.045	[M+H]+	11900	11500	11500	9	9	9	28200	21300	32200
393	mws1213	aldehydo-D-galacturonate	Others	193.1	59.01	1.3	194.033	[M-H]-	746000	829000	1090000	197000	92600	283000	1760000	1690000	3250000
394	pme0234	Kynurenic acid	Others	190.04	116.05	3.22	189.036	[M+H]+	68900	76600	82100	76400	19500	12600	144000	126000	194000
395	mws0596	3-Hydroxyanthranilic acid	Others	154.04	108.04	3.22	153.036	[M+H]+	268000	260000	292000	205000	120000	92300	325000	382000	757000
396	pmp001285	Phthalic anhydride	Others	149.02	121.04	8.87	148.012	[M+H]+	508000	473000	467000	483000	418000	517000	446000	489000	611000
397	mws1392	Sesamol	Others	139.04	83.05	4.01	138.026	[M+H]+	45600	32000	51900	53000	31800	24300	46400	51600	27400
398	pmn001378	(+)-Pinoresinol-4-O-beta-D-glucopyranoside	Others	519.16	151.04	4.65	520.168	[M-H]-	148000	107000	136000	14600	135000	438000	163000	104000	101000
399	mws1203	phenylacetaldehyde	Others	121.1	91.05	5.2	120.052	[M+H]+	78100	79600	73800	94400	83300	126000	71600	59200	58500
400	mws1336	4-aminobenzoic acid	Others	138.05	94.07	3.14	137.042	[M+H]+	30500	21300	23300	9550	22100	12200	17600	19500	12400
401	pmp001201	5-aminocycloheptane-1,2,3-triol	Others	162.1	81.06	1.27	161.094	[M+H]+	25400	23700	25500	9790	14700	31700	9630	17300	6490
402	mws0120	Choline	Others	104.1	58	1.13	103.091	[M+H]+	26100000	25900000	27300000	32500000	36300000	31400000	27800000	27900000	24900000
403	pmp001272	3-{(2-aminoethoxy )( hydroxy )phosphoryl]oxy}-2-12-octadecadienoate	Others	478.29	460.28	7.38	477.253	[M+H]+	96400	85500	90900	108000	82300	48700	67600	96300	45300
404	pmp001274	2-hydroxy-5,8,11,14,17-icosapentaenoyloxy ]propyl-2-( trimethylammonio)ethyl phosphate	Others	542.32	104.11	7.39	541.282	[M+H]+	2460000	2390000	2410000	2080000	892000	519000	2200000	3880000	820000
405	pmp001277	3-{(2-aminoethoxy )( hydroxy )phosphoryl]oxy}-2-hydroxypropyl palmitate	Others	454.3	282.28	7.81	453.253	[M+H]+	126000	117000	120000	235000	143000	80400	67300	89600	44500
406	mws0328	DL-P-hydroxyphenyllactic acid	Others	181	163.04	3.03	182.049	[M-H]-	69200	71500	72800	54300	62100	70400	91200	81700	67700
407	pme0266	Sebacate	Others	201.12	183.1	5.48	202.107	[M-H]-	1470	1350	2340	842	1360	2140	1360	1490	2780
408	pme3459	Cafestol	Others	317.2	281.19	6.87	316.185	[M+H]+	75600	84100	89700	88000	128000	97400	60300	86100	69800
