# Supplementary material for: Evaluation of Two Major Rhodiola Species and the Systemic Changing Characteristics of Metabolites of Rhodiola crenulata in Different Altitudes by Chemical Methods Combined with UPLC-QqQ-MS-Based Metabolomics
Source: Molecules. 2020 Sep 5;25(18):4062. doi: 10.3390/molecules25184062 (PMC7570721; doi:10.3390/molecules25184062)
Supplement: Supplementary file 1 [file molecules-25-04062-s001.zip › molecules-910473-SM/Table S2.xlsx]

## Sheet: Table S2
Table S2: List of differential metabolites between SJL and SN
Number	Compounds	Class	SJL_1	SJL_2	SJL_3	SN_1	SN_2	SN_3	VIP	Fold_Change	Log2FC	Type
1	6-Hydroxykaempferol-3-O-rutinoside-6-O-glucoside	kaempferol and derivatives (biomarker)	9	9	9	18300000	14500000	23400000	1.35078	2.08148e+06	20.9892	up
2	Kaempferol 3,7-dirhamnoside (Kaempferitrin)	kaempferol and derivatives (biomarker)	9	9	9	31100	31600	62000	1.3504	4618.52	12.1732	up
3	Kaempferol 3-O-rutinoside (Nicotiflorin)	kaempferol and derivatives	1490	3120	4910	5820000	5280000	9820000	1.3437	2197.48	11.1016	up
4	Kaempferol 3-O-robinobioside	kaempferol and derivatives	1670	731	6100	4150000	3640000	6610000	1.33329	1693.92	10.7261	up
5	Kaempferol 7-O-rhamnoside	kaempferol and derivatives	4330	2890	3600	2330000	1670000	2420000	1.34977	593.346	9.21273	up
6	Kaempferin(Kaempferol 3-rhamnoside)	kaempferol and derivatives	14800	16000	15600	9880000	6550000	8790000	1.34948	543.534	9.08623	up
7	Astragalin(Kaempferol 3-β-D-glucopyranoside)	kaempferol and derivatives	99100	28400	98800	574000	604000	834000	1.27093	8.89085	3.15232	up
8	Trifolin(kaempferol-3-O-galactoside)	kaempferol and derivatives	95800	29800	92800	497000	533000	787000	1.27375	8.3196	3.05651	up
9	6-Hydroxykaempferol-3,7,6-O-triglycoside	kaempferol and derivatives	101000	50100	215000	697000	599000	1010000	1.23479	6.29883	2.65508	up
10	Kaempferol 3-O-rutinoside 7-O-glucoside	kaempferol and derivatives	1160	2750	1030	8970	7230	6850	1.2532	4.66599	2.22218	up
11	Kaempferol	kaempferol and derivatives	5630000	4930000	9970000	29100000	23700000	33200000	1.28654	4.18899	2.0666	up
12	Kaempferol 7-O-glucoside	kaempferol and derivatives	618000	148000	613000	1550000	1750000	2130000	1.15159	3.93764	1.97733	up
13	6-Hydroxykaempferol-3,6-O-Diglucoside	kaempferol and derivatives	1750000	1890000	1510000	5970000	5770000	8210000	1.33201	3.87379	1.95374	up
14	Dihydrokaempferol	kaempferol and derivatives	1580000	526000	1530000	2340000	3250000	6100000	1.08968	3.21507	1.68485	up
15	Luteolin 8-C-hexosyl-O-hexoside	Luteolin and derivatives	242000	180000	1270000	4950000	4280000	7310000	1.22008	9.77541	3.28916	up
16	Luteolin 7,3'-di-O-glucuronide	Luteolin and derivatives	72500	35200	281000	924000	836000	1440000	1.2024	8.23257	3.04134	up
17	Luteolin 3',7-di-O-glucoside	Luteolin and derivatives	64300	28300	228000	732000	633000	1050000	1.19482	7.53275	2.91318	up
18	Luteolin C-hexoside	Luteolin and derivatives	5370	4290	6480	37000	36500	38100	1.34067	6.9145	2.78962	up
19	Luteolin C-hexosyl-O-rhamnoside O-hexoside	Luteolin and derivatives	3830	3610	1940	16700	13800	23600	1.30037	5.76759	2.52797	up
20	Luteolin 7-O-glucoside	Luteolin and derivatives	267000	67300	254000	673000	850000	1190000	1.17947	4.61159	2.20527	up
21	Luteolin-7-O-rutinoside	Luteolin and derivatives	1690000	1130000	5390000	7950000	6270000	8700000	1.07048	2.79172	1.48115	up
22	Luteolin	Luteolin and derivatives	1470000	648000	196000	96300	116000	183000	1.02971	0.17083	-2.54937	down
23	(-)-Gallocatechin gallate, GCG	Catechin and derivatives	80000	37900	72800	8010000	12000000	5040000	1.33508	131.358	7.03736	up
24	Epigallocatechin gallate	Catechin and derivatives	69600	35000	66800	6290000	10700000	4000000	1.33276	122.462	6.93619	up
25	Gallocatechin 3-O-gallate	Catechin and derivatives	405000	131000	82500	4410000	6620000	2320000	1.27381	21.5845	4.43192	up
26	Catechin	Catechin and derivatives	488000	418000	582000	187000	211000	116000	1.27343	0.34543	-1.53353	down
27	Apigenin 7-O-glucoside (Cosmosiin)	Apigenin and derivatives (biomarker)	9	9	9	21200	35100	79300	1.34794	5022.22	12.2941	up
28	8-C-hexosyl-apigenin O-hexosyl-O-hexoside	Apigenin and derivatives	225000	249000	1280000	6160000	5580000	10100000	1.24574	12.4515	3.63825	up
29	Apigenin	Apigenin and derivatives	15600	14300	23700	100000	97400	174000	1.31411	6.9291	2.79267	up
30	Apigenin 4-O-rhamnoside	Apigenin and derivatives	3270	3450	1730	19700	10400	10400	1.2539	4.7929	2.2609	up
31	Apigenin-8-C-glucoside	Apigenin and derivatives	30200	8360	17300	59900	39200	50400	1.1071	2.67633	1.42026	up
32	Bioquercetin	Quercetin and derivatives	1860	9	9	7970000	6550000	11300000	1.29984	13748.7	13.747	up
33	Quercitrin	Quercetin and derivatives	1940	3080	982	273000	237000	402000	1.33914	151.949	7.24745	up
34	Quercetin	Quercetin and derivatives	757000	195000	572000	3240000	3440000	6150000	1.25759	8.41864	3.07359	up
35	tamarixetin (4'-O-Methyl Quercetin)	Quercetin and derivatives	31200	12200	31300	101000	91200	161000	1.24237	4.72825	2.24131	up
36	herbacetin-8-arabinoside	Herbacetin and derivatives	28600	21200	5950	27100000	24300000	45700000	1.34135	1741.7	10.7663	up
37	herbacetin	Herbacetin and derivatives	204000	69500	154000	353000	357000	589000	1.16175	3.0386	1.60341	up
38	Hesperetin 7-O-neohesperidoside (Neohesperidin)	Hesperetin and derivatives	29300	18900	24300	12100000	10000000	16100000	1.34993	526.897	9.04138	up
39	Hesperetin	Hesperetin and derivatives	663000	383000	712000	4250000	3330000	5090000	1.31982	7.20705	2.84941	up
40	Diosmetin-7-O-β-D-glucopyranoside	Diosmetin and derivatives	811000	668000	207000	137000	108000	159000	1.10411	0.23962	-2.06118	down
41	Diosmetin	Diosmetin and derivatives	106000	35700	19900	4960	4250	4790	1.22612	0.0866337	-3.52893	down
42	Cyanidin 3-O-glucoside (Kuromanin)	Other flavonoids (biomarker)	9	9	9	2330000	2880000	4470000	1.35091	358519	18.4517	up
43	Tricetin	Other flavonoids (biomarker)	9	9	9	86200	77000	142000	1.35074	11303.7	13.4645	up
44	Engeletin	Other flavonoids (biomarker)	9	9	9	64500	61200	114000	1.3507	8877.78	13.116	up
45	Rutin	Other flavonoids	13000	31300	229000	1730000	1730000	3250000	1.22775	24.5518	4.61776	up
46	Cyanidin 3-O-galactoside	Other flavonoids	769000	44500	12800	4000000	3340000	4890000	1.16142	14.8009	3.88761	up
47	Pedalitin	Other flavonoids	9	9	2410	13800	12300	23200	1.11933	20.3048	4.34375	up
48	Tiliroside	Other flavonoids	2130	31400	84300	492000	420000	764000	1.12483	14.2239	3.83024	up
49	Isorhamnetin	Other flavonoids	12700	9210	14000	68700	60800	109000	1.32203	6.6416	2.73153	up
50	Hexandraside E	Other flavonoids	4130	1390	4880	18800	13700	21000	1.2262	5.14423	2.36296	up
51	genistein 8-C-apiosyl(1→6)glucoside	Other flavonoids	1920	4860	4240	16700	13700	20600	1.25554	4.62795	2.21037	up
52	Anthocyanin 3-O-beta-D-glucoside	Other flavonoids	11200000	2090000	6250000	14200000	18100000	24600000	1.05607	2.91198	1.542	up
53	lonicerin	Other flavonoids	6310000	3900000	19100000	28100000	22500000	30100000	1.0662	2.75333	1.46118	up
54	Gossypetin (3,3',4',5,7,8-Hexahydroxyflavone)	Other flavonoids	198000	124000	107000	40500	60600	92000	1.06643	0.450117	-1.15163	down
55	Tangeretin	Other flavonoids	3580	5920	3910	1020	1300	1520	1.28574	0.286353	-1.80413	down
56	Nobiletin	Other flavonoids	3720	4380	4030	1160	1170	857	1.33811	0.262737	-1.92831	down
57	Ethyl gallate	Gallic acid derivatives	158000	73700	135000	3090000	2490000	4190000	1.33603	26.643	4.73569	up
58	3,5-Di-O-galloylshikimic acid	Gallic acid derivatives	1550000	2690000	713000	6640000	8200000	8340000	1.22645	4.67999	2.22651	up
59	1,3-trigallic acid	Gallic acid derivatives	190000	684000	333000	2010000	1300000	1620000	1.1956	4.08451	2.03016	up
60	1,4-trigallic acid	Gallic acid derivatives	137000	637000	296000	1590000	1100000	1470000	1.15369	3.88785	1.95897	up
61	3,4,5-tri-O-Galloylshikimic acid	Gallic acid derivatives	27700	9100	3660	27100	36500	47800	1.00704	2.75334	1.46118	up
62	glucogallin	Gallic acid derivatives	22600000	39100000	51000000	16300000	13600000	16400000	1.16962	0.410825	-1.2834	down
63	1-O-Galloyl-beta-D-glucose	Gallic acid derivatives	4710000	5910000	10200000	3110000	2380000	2960000	1.17792	0.40586	-1.30095	down
64	methyl 6-O-galloyl-β-D-glucopyranoside	Gallic acid derivatives	76900	90400	114000	42000	26200	30000	1.28409	0.349093	-1.51831	down
65	1,2,3,4,6-penta-O-galloyl-beta-D-glucose	Gallic acid derivatives	3690000	2130000	2320000	683000	1450000	415000	1.14853	0.313022	-1.67566	down
66	HHDP-galloylglucose	Gallic acid derivatives	52700	38300	90300	16800	27700	9410	1.1494	0.297352	-1.74975	down
67	1,3,4,6-tetra-O-galloyl-beta-D-glucose	Gallic acid derivatives	22900000	14200000	18000000	2290000	5690000	1160000	1.22486	0.16588	-2.59179	down
68	Digallic Acid	Gallic acid derivatives	68000000	15300000	11400000	4000000	6210000	4500000	1.08121	0.155333	-2.68657	down
69	3-O-trigalloyl-1,2,4,6-tetra-O-galloyl-beta-D-glucose	Gallic acid derivatives	924000	183000	122000	24700	39500	25100	1.16785	0.0726607	-3.78268	down
70	3,4-bis-O-digalloyl-1,2,6-tri-O-galloyl-beta-D-glucose	Gallic acid derivatives	810000	174000	135000	25100	31900	23200	1.20614	0.0716711	-3.80246	down
71	2,3-bis-O-digalloyl-1,4,6-tri-O-galloyl-beta-D-glucose	Gallic acid derivatives	1130000	167000	125000	25100	37500	29800	1.13671	0.0649789	-3.94388	down
72	2,4-bis-O-digalloyl-1,3,6-tri-O-galloyl-beta-D-glucose	Gallic acid derivatives	942000	165000	119000	24700	29300	22100	1.17639	0.0620718	-4.00992	down
73	Rosmarinic acid	Phenylpropanoids (biomarker)	9	9	9	330000	238000	377000	1.35061	35000	15.0951	up
74	6-Hydroxy-4-methylcoumarin	Phenylpropanoids (biomarker)	9	9	9	10800	8500	12700	1.3506	1185.19	10.2109	up
75	Coniferin	Phenylpropanoids (biomarker)	9	9	9	5340	8200	3460	1.34416	629.63	9.29836	up
76	4-MethoxycinnaMaldehyde	Phenylpropanoids	333	4120	3990	165000	96600	121000	1.24803	45.3156	5.50194	up
77	Coumarin	Phenylpropanoids	608	444	555	12100	6770	8040	1.33668	16.7455	4.0657	up
78	4-Hydroxycoumarin	Phenylpropanoids	31700	15000	21000	162000	229000	509000	1.2976	13.2939	3.7327	up
79	Cis-3-p-coumaroyl quinic acid	Phenylpropanoids	1120	5500	3490	20700	22300	34500	1.22842	7.66568	2.93841	up
80	1-caffeoyl-β-D-glucose	Phenylpropanoids	1170000	745000	875000	6690000	6120000	5380000	1.3344	6.51971	2.70481	up
81	Trans-3-O-p-coumaroyl quinic acid	Phenylpropanoids	13900	28300	29300	103000	132000	166000	1.28744	5.60839	2.48759	up
82	p-Coumaric acid	Phenylpropanoids	3610000	6900000	4740000	28200000	22400000	34100000	1.30872	5.5541	2.47355	up
83	2,4-Dihydroxybenzoic Acid	Phenylpropanoids	14800	19300	24400	69800	79100	166000	1.27208	5.38291	2.42839	up
84	Syringic acid O-glucoside	Phenylpropanoids	27600	201000	125000	699000	429000	569000	1.11292	4.79921	2.2628	up
85	4-Hydroxybenzaldehyde	Phenylpropanoids	71200	188000	159000	580000	504000	908000	1.2404	4.76327	2.25195	up
86	trans-4-Hydroxycinnamic acid methyl ester	Phenylpropanoids	48300	111000	87200	436000	308000	307000	1.26019	4.26369	2.0921	up
87	Vanillin	Phenylpropanoids	108000	154000	528000	988000	822000	1380000	1.1444	4.03797	2.01363	up
88	Ferulic acid	Phenylpropanoids	17100	22700	33100	99700	74300	110000	1.28396	3.89575	1.9619	up
89	trans-ferulic acid	Phenylpropanoids	2120000	3920000	4890000	15100000	11100000	15700000	1.25391	3.83349	1.93866	up
90	Methyl p-coumarate	Phenylpropanoids	7880	10100	24700	42700	39100	70700	1.17286	3.5731	1.83718	up
91	Methyl eugenol	Phenylpropanoids	4690	4820	5470	16500	12100	17500	1.32101	3.07744	1.62173	up
92	p-Coumaraldehyde	Phenylpropanoids	60900	158000	110000	380000	237000	312000	1.16805	2.82457	1.49803	up
93	1-O-p-Coumaroylglycerol	Phenylpropanoids	72800	48600	42600	157000	128000	156000	1.28331	2.68902	1.42708	up
94	7-Methoxycoumarin	Phenylpropanoids	4300	3830	3070	6750	7460	13200	1.20719	2.44732	1.2912	up
95	caffeic acid	Phenylpropanoids	829000	974000	797000	1980000	1630000	1890000	1.31745	2.11538	1.08092	up
96	Neochlorogenic acid (5-O-Caffeoylquinic acid)	Phenylpropanoids	77700	71900	89100	42700	30900	37400	1.29673	0.465019	-1.10464	down
97	chlorogenic acid	Phenylpropanoids	296000	368000	381000	144000	129000	141000	1.32988	0.396172	-1.3358	down
98	1-feruloyl-sn-glycerol	Phenylpropanoids	14300	24100	13600	5260	6680	7210	1.24053	0.368269	-1.44117	down
99	1-Caffeoylquinic acid	Phenylpropanoids	47300	28700	50800	16400	18600	9800	1.2136	0.353312	-1.50098	down
100	hydrate oxypeucedanin	Phenylpropanoids	20300	8670	36000	4410	6880	9090	1.00028	0.313683	-1.67262	down
101	Brevifolin carboxylic acid	Phenylpropanoids	505000	500000	279000	32600	39700	45300	1.32394	0.0915888	-3.44869	down
102	L-Glutamine	Amino acid	117000	252000	34100	1370000	4030000	1440000	1.22793	16.9685	4.08479	up
103	L-(+)-Arginine	Amino acid	414000	2930000	41300	12700000	22300000	11800000	1.1196	13.8245	3.78915	up
104	L-Citrulline	Amino acid	9950	79600	12200	295000	497000	276000	1.20486	10.4963	3.39181	up
105	L-Glutamic acid	Amino acid	592000	1360000	448000	4400000	4250000	3930000	1.26081	5.24167	2.39003	up
106	trans-4-Hydroxy-L-proline	Amino acid	24900	20900	32700	52000	45600	60100	1.24486	2.00892	1.00642	up
107	L-(+)-Lysine	Amino acid	3270	6730	3620	39000	117000	33300	1.2633	13.8987	3.79688	up
108	L-Isoleucine	Amino acid	3610000	2280000	1640000	32700000	35600000	25800000	1.32633	12.4967	3.64347	up
109	L-Asparagine Anhydrous	Amino acid	262000	180000	79600	827000	1420000	1330000	1.266	6.85775	2.77773	up
110	Pipecolic acid	Amino acid	2270000	4260000	1700000	7800000	11200000	5110000	1.12523	2.92953	1.55067	up
111	Acetyl tryptophan	Amino acid (biomarker)	9	9	9	18000	14800	8350	1.34556	1524.07	10.5737	up
112	tryptophan	Amino acid	116000	230000	92000	2620000	4320000	1860000	1.30738	20.0913	4.3285	up
113	L-(-)-Tyrosine	Amino acid	1030000	1070000	452000	2930000	4090000	3350000	1.25443	4.06348	2.02272	up
114	L-Leucine	Amino acid	4010000	2570000	1740000	47200000	46300000	36600000	1.32933	15.637	3.96689	up
115	alpha-Aminocaproic acid	Amino acid	3440000	2220000	1540000	31900000	34600000	25000000	1.32589	12.7083	3.6677	up
116	L-Valine	Amino acid	2590000	2160000	1380000	18800000	23600000	15400000	1.32394	9.42904	3.23711	up
117	10-Formyl-THF	Alkaloids (biomarker)	9	9	9	9230	12300	12900	1.35062	1275.19	10.3165	up
118	N-Acetyl-5-hydroxytryptamine	Alkaloids	4180	9770	4220	44600	149000	29700	1.20926	12.2895	3.61935	up
119	Anthranilic Acid	Alkaloids	11700	4240	5400	50200	31500	42200	1.27414	5.806	2.53754	up
120	Indole-3-carboxaldehyde	Alkaloids	7440	7170	6530	27200	22700	25300	1.34417	3.55724	1.83076	up
121	Cocamidopropyl betaine	Alkaloids	29900	32700	32100	117000	87100	94000	1.33018	3.14784	1.65436	up
122	N-Z-p-coumaroyl-tyramine	Alkaloids	25100	59400	36000	153000	110000	87400	1.17515	2.90788	1.53997	up
123	Methyl Nicotinate	Alkaloids	41400	88500	92300	134000	160000	156000	1.10022	2.0252	1.01807	up
124	Betaine	Alkaloids	66900	75700	97300	41600	35200	31100	1.28473	0.449771	-1.15274	down
125	N-cis-Paprazine	Alkaloids	28800	23800	42600	3220	6660	15100	1.1233	0.262395	-1.93019	down
126	L-Hyoscyamine	Alkaloids (biomarker)	77100	91400	47000	9	9	9	1.34886	0.00012529	-12.9624	down
127	shikimic acid	Organic acids	23800	272000	11300	897000	1100000	1250000	1.16033	10.5731	3.40233	up
128	3,4-Dimethoxyphenyl acetic acid	Organic acids	1860000	1230000	3090000	7010000	5430000	7850000	1.22896	3.28317	1.71509	up
129	L(-)-Malic acid	Organic acids	10700000	7530000	16800000	25800000	26700000	20900000	1.14034	2.09535	1.06719	up
130	3-Hydroxybutyrate	Organic acids	15500000	13600000	17200000	6340000	5480000	6220000	1.32954	0.389633	-1.35981	down
131	2-Hydroxybutanoic acid	Organic acids	446000	689000	1030000	285000	210000	346000	1.14765	0.388453	-1.36419	down
132	D-Xylonic acid	Organic acids	1090000	932000	1450000	292000	335000	251000	1.32167	0.25288	-1.98347	down
133	(S)-(-)-2-HYDROXYISOCAPROIC ACID	Organic acids	758000	1330000	3910000	300000	256000	215000	1.1989	0.128543	-2.95968	down
134	9-（β-D-Arabinofuranosyl)hypoxanthine	Nucleotide and its derivates (biomarker)	9	9	9	4200	8660	16300	1.34533	1080	10.0768	up
135	Cytidine 5'-monophosphate (Cytidylic acid)	Nucleotide and its derivates	8170	8550	12500	129000	106000	94300	1.33505	11.2697	3.49437	up
136	5-Methylcytosine	Nucleotide and its derivates	26800	7320	3470	61300	41300	54600	1.12257	4.18196	2.06418	up
137	Hypoxanthine	Nucleotide and its derivates	81300	16400	13900	100000	121000	216000	1.10376	3.91577	1.9693	up
138	Uracil	Nucleotide and its derivates	561000	328000	245000	998000	850000	1020000	1.21391	2.5291	1.33862	up
139	5'-Deoxy-5'-(methylthio)adenosine	Nucleotide and its derivates	14100	51100	28700	15600	8250	8020	1.03787	0.339404	-1.55893	down
140	procyanidin C1	Tannins	63400	18800	24600	203000	158000	254000	1.25502	5.75843	2.52567	up
141	procyanidin C2	Tannins	58200	36600	29700	189000	139000	210000	1.29596	4.32129	2.11146	up
142	LysoPE 18:1 (2n isomer)	Lipid (biomarker)	9	9	9	9360	8290	7280	1.34947	923.333	9.85071	up
143	LysoPC 18:3 (2n isomer)	Lipid	154000	24900	14200	733000	470000	264000	1.14474	7.5971	2.92545	up
144	LysoPE 18:1	Lipid	20100	9490	16100	90100	75200	63000	1.2931	4.99672	2.32098	up
145	Choline alfoscerate	Lipid	1040000	565000	604000	2750000	3110000	2280000	1.2871	3.68493	1.88164	up
146	LysoPE 16:0 (2n isomer)	Lipid	69300	43400	25100	18800	24000	11100	1.04853	0.391147	-1.35422	down
147	9,10-Dihydroxy-12-octadecenoic acid	Lipid	124000	211000	153000	57100	64200	62700	1.28403	0.377049	-1.40718	down
148	LysoPE 16:0	Lipid	121000	68300	36900	22900	40900	20600	1.01288	0.373121	-1.42228	down
149	Palmitic acid	Lipid	65900	42700	55100	12100	15500	16300	1.30781	0.268173	-1.89876	down
150	2，3-dihydroxypropyl-9,12,15-octadecatrienoate-hexose-hexose	Lipid	6250000	1990000	2000000	1090000	1160000	449000	1.07236	0.263574	-1.92372	down
151	LysoPC 15:0	Lipid	216000	158000	41100	31500	34600	16900	1.07137	0.199952	-2.32228	down
152	Turanose sodium salt	Others (biomarker)	9	9	9	46300	92200	40200	1.34703	6618.52	12.6923	up
153	Hexadecyl ethanolamine	Others (biomarker)	9	9	9	2950	12600	28900	1.33241	1646.3	10.685	up
154	5,7-Dihydroxychromone	Others (biomarker)	1270000	504000	41300	9	9	9	1.32254	1.48736e-05	-16.0369	down
155	Quillaic acid	Others (biomarker)	3410000	2720000	3030000	9	9	9	1.35026	2.9476e-06	-18.372	down
156	3-Hydroxyhippuric acid	Others (biomarker)	9	9	9	28200	21300	32200	1.35057	3025.93	11.5632	up
157	D-glucoronic acid	Others	291000	93500	519000	2240000	2140000	4080000	1.23676	9.36359	3.22706	up
158	maltotetraose	Others	17100	14700	32600	183000	133000	206000	1.30834	8.10559	3.01892	up
159	1,10-decanediol	Others	19600	36000	123000	227000	156000	202000	1.07267	3.27548	1.7117	up
160	Glucarate O-Phosphoric acid	Others	576000	586000	721000	1670000	2110000	1350000	1.28567	2.72438	1.44593	up
161	Riboflavin	Others	20100	8710	5290	27900	23000	41300	1.09121	2.70381	1.435	up
162	N-Oleoylethanolamine	Others	2790	3170	6810	8720	9800	14000	1.14658	2.54659	1.34857	up
163	D-PANTOTHENIC ACID	Others	854000	528000	472000	1180000	1710000	973000	1.12301	2.0836	1.05908	up
164	1-AMINOCYCLOPROPANE-1-CARBOXYLIC ACID	Others	107000	103000	71800	199000	200000	173000	1.26326	2.02981	1.02134	up
165	N-Acetyl-D-galactosamine	Others	272000	359000	421000	168000	141000	193000	1.24068	0.477186	-1.06738	down
166	Melibiose	Others	160000	120000	201000	66500	62100	100000	1.16371	0.47526	-1.07321	down
167	Nicotinamide	Others	2230000	2910000	2040000	1170000	1380000	821000	1.22661	0.469499	-1.09081	down
168	Z-6,7-Epoxyligustilide	Others	907000	1380000	1470000	508000	486000	277000	1.24715	0.338302	-1.56362	down
169	Isomaltulose	Others	343000	252000	359000	83600	80600	149000	1.24226	0.328302	-1.60691	down
170	glucose-1-phosphate	Others	2260000	1940000	1930000	741000	730000	527000	1.32502	0.325938	-1.61733	down
171	D-Glucose	Others	8930000	9700000	7600000	2190000	1920000	2630000	1.32681	0.256958	-1.9604	down
172	1,7-dihydroxy-2,3-dimethoxy-xanthone	Others	96300	43800	44600	6560	6030	5690	1.31211	0.0989713	-3.33685	down
173	D-Arabitol	Others	159000	25100	16700	5950	4950	7850	1.0679	0.0933765	-3.4208	down
174	N-Acetylneuraminic acid	Others	14300	59500	10400	80200	101000	68100	1.05055	2.96081	1.56599	up
175	5-Hydroxymethylfurfural	Others	768000	632000	969000	394000	309000	449000	1.22083	0.486281	-1.04014	down
176	aldehydo-D-galacturonate	Others	197000	92600	283000	1760000	1690000	3250000	1.29542	11.701	3.54856	up
177	Kynurenic acid	Others	76400	19500	12600	144000	126000	194000	1.15071	4.2765	2.09643	up
178	3-Hydroxyanthranilic acid	Others	205000	120000	92300	325000	382000	757000	1.19484	3.50827	1.81076	up
