# Supplementary material for: Evaluation of Two Major Rhodiola Species and the Systemic Changing Characteristics of Metabolites of Rhodiola crenulata in Different Altitudes by Chemical Methods Combined with UPLC-QqQ-MS-Based Metabolomics
Source: Molecules. 2020 Sep 5;25(18):4062. doi: 10.3390/molecules25184062 (PMC7570721; doi:10.3390/molecules25184062)
Supplement: Supplementary file 1 [file molecules-25-04062-s001.zip › molecules-910473-SM/Table S3.xlsx]

## Sheet: Table S3
Table S3: List of biomarkers between SJL and SN
Number	Compounds	Class	SJL_1	SJL_2	SJL_3	SN_1	SN_2	SN_3	VIP	Fold_Change	Log2FC	Type
1	6-Hydroxykaempferol-3-O-rutinoside-6-O-glucoside	kaempferol and derivatives	9	9	9	18300000	14500000	23400000	1.35078	2.08148e+06	20.9892	up
2	Cyanidin 3-O-glucoside (Kuromanin)	Other flavonoids	9	9	9	2330000	2880000	4470000	1.35091	358519	18.4517	up
3	Rosmarinic acid	Phenylpropanoids	9	9	9	330000	238000	377000	1.35061	35000	15.0951	up
4	Tricetin	Other flavonoids	9	9	9	86200	77000	142000	1.35074	11303.7	13.4645	up
5	Engeletin	Other flavonoids	9	9	9	64500	61200	114000	1.3507	8877.78	13.116	up
6	Turanose sodium salt	Others	9	9	9	46300	92200	40200	1.34703	6618.52	12.6923	up
7	Apigenin 7-O-glucoside (Cosmosiin)	Apigenin and derivatives	9	9	9	21200	35100	79300	1.34794	5022.22	12.2941	up
8	Kaempferol 3,7-dirhamnoside (Kaempferitrin)	kaempferol and derivatives	9	9	9	31100	31600	62000	1.3504	4618.52	12.1732	up
9	3-Hydroxyhippuric acid	Others	9	9	9	28200	21300	32200	1.35057	3025.93	11.5632	up
10	Hexadecyl ethanolamine	Others	9	9	9	2950	12600	28900	1.33241	1646.3	10.685	up
11	Acetyl tryptophan	Amino Acid	9	9	9	18000	14800	8350	1.34556	1524.07	10.5737	up
12	10-Formyl-THF	Alkaloids	9	9	9	9230	12300	12900	1.35062	1275.19	10.3165	up
13	6-Hydroxy-4-methylcoumarin	Phenylpropanoids	9	9	9	10800	8500	12700	1.3506	1185.19	10.2109	up
14	9-（β-D-Arabinofuranosyl)hypoxanthine	Nucleotide and derivates	9	9	9	4200	8660	16300	1.34533	1080	10.0768	up
15	LysoPE 18:1 (2n isomer)	Lipid	9	9	9	9360	8290	7280	1.34947	923.333	9.85071	up
16	Coniferin	Phenylpropanoids	9	9	9	5340	8200	3460	1.34416	629.63	9.29836	up
17	L-Hyoscyamine	Alkaloids	77100	91400	47000	9	9	9	1.34886	0.00012529	-12.9624	down
18	5,7-Dihydroxychromone	Others	1270000	504000	41300	9	9	9	1.32254	1.48736e-05	-16.0369	down
19	Quillaic acid	Others	3410000	2720000	3030000	9	9	9	1.35026	2.9476e-06	-18.372	down
